# Supplementary material for: Gut Metabolism Links Precision Nutrition, Exercise, and Healthspan in Drosophila melanogaster
Source: Aging Cell. 2026 Jul 20;25(7):e70628. doi: 10.1111/acel.70628 (PMC13382535; doi:10.1111/acel.70628)
Supplement: Supplementary file 2 — Supporting Information: 2 Fructose labeling rates for the isotope‐labeled diet (U‐13C6‐Sucrose). [file ACEL-25-e70628-s002.xlsx]

## Sheet: label
Exercise	-				+
Groups	Ctrl	MR	Tau	MR-Tau	Ctrl	MR	Tau	MR-Tau
Fig2 Wholebody	-					Fig3 Gut-	-					Fig5 Gut+	-	+	-	+
	Ctrl	MR	Tau	MR-Tau			Ctrl	MR	Tau	MR-Tau			Ctrl	Ctrl	MR-Tau	MR-Tau

## Sheet: WB - + full
Name	MZ	Ctrl 1-	Ctrl 2-	Ctrl 3-	MR 1-	MR 2-	MR 3-	Tau 1-	Tau 2-	Tau 3-	MR-Tau 1-	MR-Tau 2-	MR-Tau 3-	Ctrl 1+	Ctrl 2+	Ctrl 3+	MR 1+	MR 2+	MR 3+	Tau 1+	Tau 2+	Tau 3+	MR+Tau 1+	MR+Tau 2+	MR+Tau 3+
Hypotaurine	108.012	669362	761668	667730	870944	1.00407e+06	657100	504280	469796	494235	668996	634919	511025	1.32788e+06	1.25409e+06	1.21684e+06	1.61493e+06	1.25954e+06	1.28889e+06	1.23178e+06	1.34545e+06	1.43968e+06	732049	704752	584297
1[13C]Hypotaurine	109.016	0	0	0	0	0	0	0	0	0	0	0	0	0	0	0	0	0	0	0	0	0	0	0	0
2[13C]Hypotaurine	110.019	0	0	0	0	0	0	0	0	0	0	0	0	0	0	0	0	0	0	0	0	0	0	0	0
Taurine	124.007	2.96179e+09	3.40234e+09	3.32496e+09	3.21068e+09	3.20423e+09	2.9767e+09	3.13289e+09	3.26255e+09	2.76361e+09	2.21388e+09	2.20054e+09	2.35917e+09	3.33309e+09	3.33932e+09	3.72761e+09	3.44643e+09	3.31422e+09	3.33041e+09	3.71977e+09	3.57986e+09	3.57263e+09	3.11743e+09	3.12913e+09	3.40278e+09
1[13C]Taurine	125.011	6.80106e+07	7.79459e+07	7.5608e+07	7.42824e+07	7.41101e+07	6.70335e+07	7.14477e+07	7.47509e+07	6.30911e+07	6.02151e+07	5.94399e+07	6.41428e+07	7.90414e+07	7.70489e+07	8.6878e+07	7.96457e+07	7.75145e+07	7.64804e+07	8.57492e+07	8.19559e+07	8.17089e+07	7.11887e+07	7.15478e+07	7.79075e+07
2[13C]Taurine	126.014	573605	383444	547891	475500	262204	417394	94623.1	179608	193235	2.77281e+06	2.86824e+06	3.04809e+06	415201	215615	439621	275518	173673	385268	506750	370915	168151	61465.6	320234	252015
L-2-amino-3-oxobutanoic acid	116.035	421043	404305	552245	700496	766395	690634	686147	602720	752879	529638	597095	745328	709512	802212	779870	727121	664168	753639	790710	1.10213e+06	865936	525257	460386	546655
1[13C]L-2-amino-3-oxobutanoic acid	117.039	55257.3	32059.8	0	0	0	48306	39286.1	32539.5	21908	0	29250.6	0	16014.5	53380.6	0	50993.4	0	0	30908.7	0	55500.5	0	0	16848.1
2[13C]L-2-amino-3-oxobutanoic acid	118.042	75413.8	82549.1	46868.7	86168.2	192394	62585.3	4.16532e+06	0	110641	0	0	0	0	0	0	66963.8	0	0	15481	0	0	0	0	0
3[13C]L-2-amino-3-oxobutanoic acid	119.045	0	0	0	11124.5	0	0	0	0	0	0	6642.12	0	0	33628.4	0	0	0	0	0	0	0	0	0	0
4[13C]L-2-amino-3-oxobutanoic acid	120.049	0	0	0	0	0	0	0	0	0	0	0	0	0	0	0	0	0	0	0	0	0	0	0	0
D-aspartate(1-)	132.03	4.5022e+08	4.50454e+08	4.27014e+08	5.64751e+08	6.10419e+08	4.72459e+08	3.93146e+08	3.96072e+08	4.22363e+08	2.66722e+08	2.34639e+08	2.37238e+08	4.05169e+08	4.03648e+08	3.95858e+08	4.19025e+08	3.65711e+08	359142138	3.73341e+08	3.67269e+08	3.95743e+08	2.09937e+08	2.12818e+08	2.02461e+08
1[13C]D-aspartate(1-)	133.034	2.07307e+07	2.11486e+07	2.05207e+07	2.65322e+07	2.84316e+07	2.22664e+07	1.85884e+07	1.88128e+07	2.00572e+07	1.57177e+07	1.38578e+07	1.35511e+07	2.25071e+07	2.12924e+07	2.17644e+07	2.72172e+07	2.40415e+07	2.3466e+07	2.20704e+07	2.07735e+07	2.2742e+07	1.05247e+07	1.04128e+07	9.76047e+06
2[13C]D-aspartate(1-)	134.037	1.19961e+06	995618	1.11356e+06	1.48357e+06	1.42658e+06	1.02776e+06	1.07973e+06	989145	1.19776e+06	1.9078e+06	1.78641e+06	1.746e+06	2.98836e+06	2.84533e+06	2.82104e+06	6.08783e+06	5.19236e+06	4.97674e+06	3.73392e+06	3.65825e+06	3.95385e+06	786248	814504	800518
3[13C]D-aspartate(1-)	135.04	276271	175334	171609	331629	291209	162405	256249	170326	326469	456181	360007	339925	742459	821875	831767	1.8788e+06	1.72768e+06	1.55102e+06	1.30157e+06	1.02167e+06	1.16214e+06	196427	80016.7	210505
4[13C]D-aspartate(1-)	136.044	0	0	0	0	0	0	0	0	0	0	0	0	0	0	0	76926	44293.6	43284.7	0	0	21596.7	0	0	0
L-threonate	135.03	1.61723e+07	1.67723e+07	1.46188e+07	1.47336e+07	1.44145e+07	1.41785e+07	1.37826e+07	1.35991e+07	1.27732e+07	1.23566e+07	1.1839e+07	1.17325e+07	1.77208e+07	1.67288e+07	1.75817e+07	1.74278e+07	1.78063e+07	1.78436e+07	1.68542e+07	1.54687e+07	1.58844e+07	1.76406e+07	1.87614e+07	1.66402e+07
1[13C]L-threonate	136.033	564461	645871	614716	709406	522669	408986	493985	417645	303105	519937	491640	568298	801205	670179	752561	827132	859991	714050	841709	805322	698987	778179	825952	653984
2[13C]L-threonate	137.037	0	19927.4	0	0	0	0	0	0	0	0	0	13699.4	0	0	0	10949.6	11700.2	0	0	0	13859.8	0	0	0
3[13C]L-threonate	138.04	28569.1	25489.4	41607	78806.9	64464.5	56533	43031.2	0	0	60042	43819.7	33166.9	119160	59946.4	122309	113233	189878	96509.7	154770	92884.3	144404	17319.9	46324.1	33377.1
4[13C]L-threonate	139.043	985565	970517	902574	825592	967490	998147	741547	617528	625930	679879	681896	511587	1.19412e+06	999001	1.10075e+06	865502	1.11089e+06	1.15781e+06	1.11421e+06	850423	1.0825e+06	788628	770519	663948
N-phosphocreatinate(2-)	210.029	0	0	0	0	0	0	0	0	0	0	0	0	0	0	0	0	0	0	0	0	0	0	0	0
1[13C]N-phosphocreatinate(2-)	211.032	0	0	0	0	0	0	0	0	0	0	0	0	0	0	0	0	0	0	0	0	0	0	0	0
2[13C]N-phosphocreatinate(2-)	212.035	0	0	0	0	0	0	0	0	0	0	0	0	0	0	0	0	0	0	0	0	0	0	0	0
3[13C]N-phosphocreatinate(2-)	213.039	0	0	0	0	0	0	0	0	0	0	0	0	0	0	0	0	0	0	0	0	0	0	0	0
4[13C]N-phosphocreatinate(2-)	214.042	0	0	0	0	0	0	0	0	0	0	0	0	0	0	0	0	0	0	0	0	0	0	0	0
L-Hydroxyproline	130.051	1.0696e+07	1.17626e+07	1.0296e+07	1.02144e+07	1.07703e+07	1.18229e+07	1.2051e+07	1.19151e+07	1.21613e+07	1.1966e+07	1.18351e+07	1.05105e+07	1.04677e+07	9.30028e+06	1.00993e+07	1.04873e+07	1.14243e+07	1.13145e+07	1.01364e+07	9.93502e+06	1.02671e+07	1.50625e+07	1.48474e+07	1.36769e+07
1[13C]C5H9NO3(5)	131.054	608707	517300	485614	670186	509756	742168	629281	649624	660648	795214	839483	699257	783326	650605	732937	907265	1.02062e+06	873685	803505	858565	805636	998928	1.18268e+06	1.03912e+06
2[13C]C5H9NO3(5)	132.058	56080.1	20827.6	42133	65083.4	62590.6	85668.7	47855.4	130429	41545.5	95821.3	132308	109590	204697	117854	118863	354209	530791	431530	271814	148364	215445	153969	172352	205646
3[13C]C5H9NO3(5)	133.061	0	0	0	0	0	0	0	0	0	0	0	0	0	0	0	0	0	0	17126.2	0	0	0	0	0
4[13C]C5H9NO3(5)	134.064	0	0	0	0	0	0	0	0	0	0	0	0	0	0	0	0	0	0	0	0	0	0	0	0
5[13C]C5H9NO3(5)	135.068	0	0	0	0	0	0	0	0	0	0	0	0	0	0	0	0	0	0	0	0	0	0	0	0
(S)-dihydroorotate	157.025	98577.2	75310.4	87989.8	149619	137271	113698	77912.3	87567.2	83525.3	37837.1	37908	34955.1	52183	40631.5	56323.1	50419.6	76050.6	67641.2	61703.8	49083.2	74853.6	32615	39624.3	31003.6
1[13C](S)-dihydroorotate	158.029	19624.9	8686.85	28134.7	52511.7	56943.9	42517.5	9214.39	30105.5	26748	6313.05	6840.52	8285.96	0	4159.66	0	0	0	3921.27	0	0	0	0	0	5010.77
2[13C](S)-dihydroorotate	159.032	0	0	0	0	0	0	0	0	0	0	0	2984.84	0	0	0	0	0	0	0	0	0	3651.34	0	0
3[13C](S)-dihydroorotate	160.036	0	0	0	0	0	0	0	0	0	0	0	0	0	0	0	0	0	0	0	0	0	0	0	0
4[13C](S)-dihydroorotate	161.039	0	0	0	0	0	0	0	0	0	0	0	0	0	0	0	0	0	0	0	0	0	0	0	0
5[13C](S)-dihydroorotate	162.042	98769.7	67596.1	67832.3	84492.8	36580	52542.6	67259.7	38045.7	24411.6	47904.5	41081.7	66706.7	0	10392.3	0	7977.04	40843.9	7018.38	15241.6	0	0	17314.9	34471.2	44362.3
N-Carbamoyl-L-aspartate	175.036	0	0	0	0	0	0	0	0	0	0	0	0	0	0	0	0	0	0	0	0	0	0	0	0
1[13C]N-Carbamoyl-L-aspartate	176.039	0	0	0	0	0	0	0	0	0	0	0	0	0	0	0	0	0	0	0	0	0	0	0	0
2[13C]N-Carbamoyl-L-aspartate	177.043	0	0	0	0	0	0	0	0	0	0	0	0	0	0	0	0	0	0	0	0	0	0	0	0
3[13C]N-Carbamoyl-L-aspartate	178.046	0	0	0	0	0	0	0	0	0	0	0	0	0	0	0	0	0	0	0	0	0	0	0	0
4[13C]N-Carbamoyl-L-aspartate	179.049	0	0	0	0	0	0	0	0	0	0	0	0	0	0	0	0	0	0	0	0	0	0	0	0
5[13C]N-Carbamoyl-L-aspartate	180.053	6727.08	0	0	0	0	0	0	0	0	9554.04	33313.3	21306.8	0	0	0	0	0	0	0	0	0	137777	130454	64699.7
L-lysine	145.098	4.77577e+08	4.54091e+08	4.38741e+08	5.2796e+08	5.45139e+08	5.794e+08	4.49513e+08	4.46418e+08	4.43463e+08	3.36506e+08	3.37612e+08	3.22514e+08	4.76874e+08	4.36756e+08	4.57752e+08	4.30118e+08	4.40677e+08	4.60366e+08	4.75245e+08	4.65387e+08	4.61196e+08	3.58313e+08	3.31375e+08	3.24554e+08
1[13C]L-lysine	146.102	3.0909e+07	2.96003e+07	2.87243e+07	3.46712e+07	3.56499e+07	3.83432e+07	2.94458e+07	2.91179e+07	2.89472e+07	2.19904e+07	2.2062e+07	2.12285e+07	3.12775e+07	2.84558e+07	3.02331e+07	2.82885e+07	2.88185e+07	2.98734e+07	3.10187e+07	3.05672e+07	3.02684e+07	2.3436e+07	2.16259e+07	2.14102e+07
2[13C]L-lysine	147.105	690724	662673	640166	789546	775376	845292	651863	644742	641873	486678	475680	473901	699662	656757	635168	606308	650679	654409	645771	726467	669253	501601	489743	464606
3[13C]L-lysine	148.108	0	0	0	0	0	0	0	0	0	0	0	0	0	0	0	0	0	0	0	0	0	0	0	0
4[13C]L-lysine	149.112	0	0	0	0	0	0	0	0	0	0	0	0	0	0	0	0	0	0	0	0	0	0	0	0
5[13C]L-lysine	150.115	0	0	0	0	0	0	0	0	0	0	0	0	0	0	0	0	0	0	0	0	0	0	0	0
6[13C]L-lysine	151.118	0	0	0	0	0	0	0	0	0	0	0	0	0	0	0	0	0	0	0	0	0	0	0	0
Arginine	173.104	1.30828e+09	1.19145e+09	1.14141e+09	1.29179e+09	1.3156e+09	1.3237e+09	1.19629e+09	1.17651e+09	1.15337e+09	6.82094e+08	6.99007e+08	6.77137e+08	1.14557e+09	1.0606e+09	1.09347e+09	1.02204e+09	1.00763e+09	1.07973e+09	1.07675e+09	1.03823e+09	1.04421e+09	9.35811e+08	8.54611e+08	8.3466e+08
1[13C]Arginine	174.108	8.5605e+07	7.78587e+07	7.44043e+07	8.45353e+07	8.59283e+07	8.71441e+07	7.81973e+07	7.70144e+07	7.56223e+07	4.45745e+07	4.58281e+07	4.42487e+07	7.46827e+07	6.91943e+07	7.15446e+07	6.6615e+07	6.54553e+07	7.00602e+07	7.0728e+07	6.81918e+07	6.84456e+07	6.06631e+07	5.58927e+07	5.46542e+07
2[13C]Arginine	175.111	1.00272e+06	917026	657368	624845	463128	804021	811505	846247	1.03222e+06	203886	343787	254406	898344	808497	849523	827713	709047	732880	862180	801836	772100	635214	618981	554659
3[13C]Arginine	176.114	0	0	0	0	0	0	0	0	0	0	0	0	0	0	0	0	0	0	0	0	0	0	0	0
4[13C]Arginine	177.118	0	0	0	0	0	0	0	0	0	0	0	0	0	0	0	0	0	0	0	0	0	0	0	0
5[13C]Arginine	178.121	0	0	0	0	0	0	0	0	0	0	0	0	0	0	0	0	0	0	0	0	0	0	0	0
6[13C]Arginine	179.125	0	0	0	0	0	0	0	0	0	0	0	0	0	0	0	0	0	0	0	0	0	0	0	0
(R)-Pantothenate	218.103	3.63014e+08	3.7036e+08	3.47446e+08	3.40295e+08	3.52979e+08	3.57332e+08	3.48641e+08	3.51201e+08	3.27176e+08	3.18808e+08	3.0754e+08	2.86974e+08	3.10341e+08	2.99864e+08	3.08675e+08	3.29378e+08	3.41841e+08	3.29467e+08	3.634e+08	3.47567e+08	3.63681e+08	4.08417e+08	3.94715e+08	3.69158e+08
1[13C](R)-Pantothenate	219.107	3.56798e+07	3.61643e+07	3.37421e+07	3.31396e+07	3.43092e+07	3.47581e+07	3.44687e+07	3.42246e+07	3.18753e+07	3.07632e+07	2.9621e+07	2.79616e+07	3.02356e+07	2.91703e+07	3.03088e+07	3.19365e+07	3.30304e+07	3.20916e+07	3.54449e+07	3.36402e+07	3.50687e+07	3.95601e+07	3.88394e+07	3.60812e+07
2[13C](R)-Pantothenate	220.11	0	0	0	0	0	0	0	0	0	0	7330.03	0	7601.45	0	0	0	0	0	0	0	0	3825.86	6737.16	0
3[13C](R)-Pantothenate	221.113	0	0	0	0	0	0	0	0	0	0	0	3875.78	0	0	0	0	0	0	0	0	0	0	0	0
4[13C](R)-Pantothenate	222.117	0	0	0	0	0	0	0	0	0	0	0	0	0	0	0	0	0	0	0	0	0	0	0	0
5[13C](R)-Pantothenate	223.12	0	0	0	0	0	0	0	0	0	0	0	0	0	0	0	0	0	0	0	0	0	0	0	0
6[13C](R)-Pantothenate	224.124	0	0	0	0	0	0	0	0	0	0	0	0	0	0	0	0	0	0	0	0	0	0	0	0
7[13C](R)-Pantothenate	225.127	0	0	0	0	0	0	0	0	0	0	0	0	0	0	0	0	0	0	0	0	0	0	0	0
8[13C](R)-Pantothenate	226.13	0	0	0	0	0	0	0	0	0	0	0	0	0	0	0	0	0	0	0	0	0	0	0	0
9[13C](R)-Pantothenate	227.134	0	0	0	0	0	0	0	0	0	0	0	0	0	0	0	0	0	0	0	0	0	0	0	0
carnosine	225.099	296503	233559	238675	256840	354780	296879	377466	224976	287925	202527	225583	194997	219960	215072	298964	151741	151587	220341	88826.1	93754.8	109731	170748	134597	133755
1[13C]carnosine	226.103	0	0	0	0	0	0	0	0	0	0	0	8215.39	0	0	0	0	0	0	0	0	0	0	0	0
2[13C]carnosine	227.106	0	0	0	0	0	0	0	0	0	0	0	0	0	0	0	0	0	0	0	0	0	0	0	0
3[13C]carnosine	228.109	0	0	0	0	0	0	0	0	0	0	0	0	0	0	0	0	0	0	0	0	0	0	0	0
4[13C]carnosine	229.113	0	0	0	0	0	0	0	0	0	0	0	0	0	0	0	0	0	0	0	0	0	0	0	0
5[13C]carnosine	230.116	685776	864453	570593	205157	207752	1.15655e+06	336618	135447	133808	0	0	0	0	0	0	33088.3	0	0	0	139418	275571	26204.3	72541.9	94177.8
6[13C]carnosine	231.119	119905	63783.2	65961.8	138346	37266.8	172215	97178	31930.4	41113.1	92432.5	25572.3	154196	0	0	0	0	0	0	0	0	0	144122	42517.6	49673.3
7[13C]carnosine	232.123	0	0	0	0	0	0	0	0	0	0	0	0	0	0	0	0	0	0	0	0	0	0	0	0
8[13C]carnosine	233.126	0	0	0	0	0	0	0	0	0	0	0	0	0	0	0	0	0	0	0	0	0	0	0	0
9[13C]carnosine	234.129	0	0	0	0	0	0	0	0	0	0	0	0	0	0	0	0	0	0	0	0	0	0	0	0
N(omega)-(L-Arginino)succinate	289.115	718133	883565	821215	784966	995082	988664	840512	863815	729861	1.16769e+06	1.05902e+06	1.04978e+06	954819	825067	845519	1.1845e+06	1.26621e+06	799988	616034	608616	672915	1.70529e+06	1.42298e+06	1.65765e+06
1[13C]N(omega)-(L-Arginino)succinate	290.119	183675	362421	205637	152011	355415	454087	368561	391501	241910	202310	268702	197827	619148	544387	597927	552042	572840	544033	498871	458363	383811	583741	387180	458379
2[13C]N(omega)-(L-Arginino)succinate	291.122	0	0	0	0	0	0	0	0	0	0	13315.1	0	0	0	0	0	0	0	0	0	0	0	0	0
3[13C]N(omega)-(L-Arginino)succinate	292.125	0	0	0	0	0	0	0	0	0	0	0	0	0	0	0	0	0	0	0	0	0	0	0	0
4[13C]N(omega)-(L-Arginino)succinate	293.129	0	0	0	0	0	0	0	0	0	0	0	0	0	0	0	0	0	0	0	0	0	0	0	0
5[13C]N(omega)-(L-Arginino)succinate	294.132	0	0	0	0	0	0	0	0	0	0	0	0	0	0	0	0	0	0	0	0	0	0	0	0
6[13C]N(omega)-(L-Arginino)succinate	295.135	0	0	0	0	0	0	0	0	0	0	0	0	0	0	0	0	0	0	0	0	0	0	0	0
7[13C]N(omega)-(L-Arginino)succinate	296.139	0	0	0	0	0	0	0	0	0	0	0	0	0	0	0	0	0	0	0	0	0	0	0	0
8[13C]N(omega)-(L-Arginino)succinate	297.142	0	0	0	0	0	0	0	0	0	0	0	0	0	0	0	0	0	0	0	0	0	0	0	0
9[13C]N(omega)-(L-Arginino)succinate	298.146	0	0	0	0	0	0	0	0	0	0	0	0	0	0	0	0	0	0	0	0	0	0	0	0
10[13C]N(omega)-(L-Arginino)succinate	299.149	0	0	0	0	0	0	0	0	0	0	0	0	0	0	0	0	0	0	0	0	0	0	0	0
L-tryptophan	203.083	6.96043e+08	7.11645e+08	6.90211e+08	7.80764e+08	7.60179e+08	7.20288e+08	6.12514e+08	6.50096e+08	6.68082e+08	3.89129e+08	3.76027e+08	3.79756e+08	5.23883e+08	5.2555e+08	5.70478e+08	5.11506e+08	4.91707e+08	4.94448e+08	5.48031e+08	5.49809e+08	5.50323e+08	5.16721e+08	5.14443e+08	5.49986e+08
1[13C]L-tryptophan	204.086	8.17624e+07	8.37156e+07	8.1465e+07	9.14587e+07	8.96093e+07	8.46709e+07	7.21048e+07	7.6908e+07	7.83988e+07	4.58137e+07	4.44891e+07	4.47267e+07	6.14725e+07	6.16528e+07	6.75982e+07	6.04494e+07	5.77128e+07	5.81166e+07	6.50155e+07	6.50132e+07	6.45086e+07	6.15153e+07	6.13392e+07	6.50022e+07
2[13C]L-tryptophan	205.089	3.1586e+06	3.16598e+06	3.27175e+06	3.43774e+06	3.45028e+06	3.21524e+06	2.86568e+06	2.84185e+06	2.92755e+06	1.70424e+06	1.64007e+06	1.63026e+06	2.10192e+06	2.17835e+06	2.35448e+06	2.08363e+06	2.08263e+06	2.04027e+06	2.40721e+06	2.35382e+06	2.37786e+06	2.18727e+06	2.33128e+06	2.34792e+06
3[13C]L-tryptophan	206.093	0	0	0	0	0	0	0	0	0	8463.48	5749.14	0	0	0	0	0	0	3571.06	0	0	0	0	0	0
4[13C]L-tryptophan	207.096	0	0	0	0	0	0	0	0	0	0	0	0	0	0	0	0	0	0	0	0	0	0	0	0
5[13C]L-tryptophan	208.099	0	0	0	2474.25	0	0	0	0	0	0	0	0	0	0	0	0	0	0	0	0	0	0	0	0
6[13C]L-tryptophan	209.103	0	0	0	0	0	0	0	0	0	0	0	0	0	0	0	0	0	0	0	0	0	0	0	0
7[13C]L-tryptophan	210.106	0	0	0	0	0	0	0	0	0	0	0	0	0	0	0	0	0	0	0	0	0	0	0	0
8[13C]L-tryptophan	211.109	0	0	0	0	0	0	0	1994.9	0	0	0	0	0	3887.12	0	0	0	0	0	0	0	0	0	0
9[13C]L-tryptophan	212.113	295747	231714	213495	387369	369144	455447	94072.2	100403	143331	12887.4	11112.8	3085.95	0	16208.6	26177.4	0	0	13110.3	0	0	0	0	0	0
10[13C]L-tryptophan	213.116	0	0	0	0	0	0	0	0	0	0	0	0	0	0	0	0	0	0	0	0	0	0	0	0
11[13C]L-tryptophan	214.119	0	2966.85	15310.3	0	0	0	0	0	0	0	0	0	0	0	0	0	0	0	0	0	0	0	0	0
laurate	199.17	1.37034e+08	7.68239e+07	5.80025e+07	3.39205e+07	3.09426e+07	4.12397e+07	9.72338e+07	7.65574e+07	8.33656e+07	7.8415e+07	7.08542e+07	7.65821e+07	5.33721e+07	5.465e+07	5.16285e+07	3.38534e+07	3.55206e+07	3.22322e+07	3.39467e+07	3.79911e+07	3.54317e+07	5.8339e+07	5.89027e+07	5.23806e+07
1[13C]laurate	200.174	1.86824e+07	1.03341e+07	7.73856e+06	4.59583e+06	4.27068e+06	5.80945e+06	1.35346e+07	1.07489e+07	1.14615e+07	1.01733e+07	9.30411e+06	1.00602e+07	7.32227e+06	7.50173e+06	7.11502e+06	4.52446e+06	4.74167e+06	4.41801e+06	4.41273e+06	5.20236e+06	4.6322e+06	8.0632e+06	7.61318e+06	7.12911e+06
2[13C]laurate	201.177	2.93118e+06	1.65252e+06	1.24172e+06	837843	721317	1.00594e+06	2.47873e+06	1.95874e+06	2.08147e+06	744821	687941	810060	1.13579e+06	1.12029e+06	1.06693e+06	716073	771606	693684	727279	809817	776978	610352	668856	646596
3[13C]laurate	202.18	267316	164528	103203	61148.6	74195.1	96468.7	206193	188767	209441	32592.5	25800.5	5696.2	89852.1	76188.5	97058.9	86429.8	99789.1	72718.5	77317.5	75720.4	64318.9	15519	13042.7	0
4[13C]laurate	203.184	59937.3	41089.6	23266.5	21237.1	4846.01	24187.9	92134.1	27781.2	41490.2	0	0	10218.4	34770.3	15728.7	35683.4	12319.3	5591.78	24807.9	0	21912.8	16996.3	0	0	0
5[13C]laurate	204.187	0	0	0	0	0	0	0	0	0	0	0	0	0	0	0	0	0	0	0	0	0	0	0	0
6[13C]laurate	205.19	0	0	0	0	0	0	0	0	0	0	0	0	0	0	0	0	0	0	0	0	0	0	0	0
7[13C]laurate	206.194	0	0	0	0	0	0	0	0	0	0	0	0	0	0	0	0	0	0	0	0	0	0	0	0
8[13C]laurate	207.197	0	0	0	0	0	0	0	0	0	0	0	0	0	0	0	0	0	0	0	0	0	0	0	0
9[13C]laurate	208.201	0	0	0	0	0	0	0	0	0	0	0	0	0	0	0	0	0	0	0	0	0	0	0	0
10[13C]laurate	209.204	0	0	0	0	0	0	0	0	0	0	0	0	0	0	0	0	0	0	0	0	0	0	0	0
11[13C]laurate	210.207	0	0	0	0	0	0	0	0	0	0	0	0	0	0	0	0	0	0	0	0	0	0	0	0
12[13C]laurate	211.211	0	0	0	0	0	0	0	0	0	0	0	0	0	0	0	0	0	0	0	0	0	0	0	0
myristate	227.202	1.18641e+08	8.34587e+07	6.36737e+07	5.74078e+07	5.77334e+07	7.62458e+07	1.25685e+08	1.01237e+08	1.20715e+08	1.75146e+08	1.61357e+08	1.81669e+08	1.71592e+08	1.80467e+08	1.62968e+08	1.48221e+08	1.42946e+08	1.39224e+08	1.5389e+08	1.79835e+08	1.60776e+08	2.32382e+08	2.27117e+08	2.04545e+08
1[13C]myristate	228.205	1.82002e+07	1.28587e+07	1.00145e+07	8.78247e+06	8.88229e+06	1.17577e+07	1.93679e+07	1.54315e+07	1.88745e+07	2.7021e+07	2.46018e+07	2.74549e+07	2.66447e+07	2.74749e+07	2.50218e+07	2.30862e+07	2.20364e+07	2.16136e+07	2.31479e+07	2.76107e+07	2.44969e+07	3.53714e+07	3.45999e+07	3.12877e+07
2[13C]myristate	229.208	2.11078e+06	1.48224e+06	1.1287e+06	1.0053e+06	1.00527e+06	1.34148e+06	2.29534e+06	1.69197e+06	2.07134e+06	2.09806e+06	1.88589e+06	2.03118e+06	2.69984e+06	2.69084e+06	2.54193e+06	2.48962e+06	2.49508e+06	2.30895e+06	2.18411e+06	2.34819e+06	2.15005e+06	2.87178e+06	2.77295e+06	2.50331e+06
3[13C]myristate	230.212	170804	135198	88961.2	31310.8	67334.5	128667	177116	156790	174777	92781	72378.8	112369	285397	199638	233719	235642	232465	294825	167611	174502	157693	233762	198457	122756
4[13C]myristate	231.215	25265.1	18986.9	17814.7	7735.87	7039.73	14787.7	16119.4	21440.7	58202.7	0	0	0	76683.7	74636.2	55656.7	163940	162155	129905	16889	92344.4	75312.1	45002.5	23024.9	32508.8
5[13C]myristate	232.218	0	0	0	0	0	0	0	0	0	0	0	0	15758.1	0	0	0	0	0	0	0	9179.21	0	0	0
6[13C]myristate	233.222	0	0	0	0	0	0	0	0	0	0	0	0	0	0	0	0	0	0	0	0	0	0	0	0
7[13C]myristate	234.225	0	0	0	0	0	0	0	0	0	0	0	0	0	0	0	0	0	0	0	0	0	0	0	0
8[13C]myristate	235.228	0	0	0	0	0	0	0	0	0	0	0	0	0	0	0	0	0	0	0	0	0	0	0	0
9[13C]myristate	236.232	0	0	0	0	0	0	0	0	0	0	0	0	0	0	0	0	0	0	0	0	0	0	0	0
10[13C]myristate	237.235	0	0	0	0	0	0	0	0	0	0	0	0	0	0	0	0	0	0	0	0	0	0	0	0
11[13C]myristate	238.239	0	0	0	0	0	0	0	0	0	0	0	0	0	0	0	0	0	0	0	0	0	0	0	0
12[13C]myristate	239.242	0	0	0	0	0	0	0	0	0	0	0	0	0	0	0	0	0	0	0	0	0	0	0	0
13[13C]myristate	240.245	0	0	0	0	0	0	0	0	0	0	0	0	0	0	0	0	0	0	0	0	0	0	0	0
14[13C]myristate	241.249	0	0	0	0	0	0	0	0	0	0	0	0	0	0	0	0	0	0	0	0	0	0	0	0
palmitate	255.233	2.12724e+08	2.34401e+08	2.15483e+08	2.00638e+08	2.1213e+08	1.89793e+08	1.9921e+08	1.85284e+08	2.14487e+08	3.80194e+08	3.48869e+08	3.82443e+08	2.22068e+08	2.33583e+08	2.03147e+08	3.03042e+08	2.87129e+08	2.86158e+08	2.34789e+08	2.61473e+08	2.3751e+08	7.80253e+08	7.54202e+08	7.15238e+08
1[13C]palmitate	256.236	3.64618e+07	3.96251e+07	3.68705e+07	3.45409e+07	3.6508e+07	3.25855e+07	3.42109e+07	3.20044e+07	3.68943e+07	6.45333e+07	5.97838e+07	6.59973e+07	3.8209e+07	4.06981e+07	3.46731e+07	5.2049e+07	4.9026e+07	4.8892e+07	4.02358e+07	4.52634e+07	4.04019e+07	1.35085e+08	1.29587e+08	1.23299e+08
2[13C]palmitate	257.24	3.32445e+06	3.60653e+06	3.28599e+06	3.18437e+06	3.47865e+06	3.06648e+06	3.19693e+06	2.93338e+06	3.63652e+06	5.54827e+06	5.23428e+06	5.67963e+06	3.62007e+06	3.83275e+06	3.20766e+06	4.69597e+06	4.4259e+06	4.38925e+06	3.4397e+06	3.9697e+06	3.60869e+06	1.15034e+07	1.10508e+07	1.02074e+07
3[13C]palmitate	258.243	164159	186618	82571.4	177756	185274	196387	183079	183977	230676	156657	214200	47363	176946	172825	204962	225896	276791	253083	245843	132979	207082	217291	202720	222115
4[13C]palmitate	259.246	0	16225.1	6342.76	10769.4	39525.6	12050.4	7957.24	0	19243	15091.9	0	0	17500.2	0	20682.7	68339.8	13474.7	24446.3	45843.9	29983.5	0	0	0	0
5[13C]palmitate	260.25	0	0	0	0	0	0	0	0	0	0	0	0	0	0	0	0	0	0	0	0	0	0	0	0
6[13C]palmitate	261.253	0	0	0	0	0	0	0	0	0	0	0	0	0	0	0	0	0	0	0	0	0	0	0	0
7[13C]palmitate	262.256	0	0	0	0	0	0	0	0	0	0	0	0	0	0	0	0	0	0	0	0	0	0	0	0
8[13C]palmitate	263.26	0	0	0	0	0	0	0	0	0	0	0	0	0	0	0	0	0	0	0	0	0	0	0	0
9[13C]palmitate	264.263	0	0	0	0	0	0	0	0	0	0	0	0	0	0	0	0	0	0	0	0	0	0	0	0
10[13C]palmitate	265.266	0	0	0	0	0	0	0	0	0	0	0	0	0	0	0	0	0	0	0	0	0	0	0	0
11[13C]palmitate	266.27	0	0	0	0	0	0	0	0	0	0	0	0	0	0	0	0	0	0	0	0	0	0	0	0
12[13C]palmitate	267.273	0	0	0	0	0	0	0	0	0	0	0	0	0	0	0	0	0	0	0	0	0	0	0	0
13[13C]palmitate	268.277	0	0	0	0	0	0	0	0	0	0	0	0	0	0	0	0	0	0	0	0	0	0	0	0
14[13C]palmitate	269.28	0	0	0	0	0	0	0	0	0	0	0	0	0	0	0	0	0	0	0	0	0	0	0	0
15[13C]palmitate	270.283	0	0	0	0	0	0	0	0	0	0	0	0	0	0	0	0	0	0	0	0	0	0	0	0
16[13C]palmitate	271.287	0	0	0	0	0	0	0	0	0	0	0	0	0	0	0	0	0	0	0	0	0	0	0	0
UDP-D-glucuronate	579.027	495602	480140	563078	630247	655004	600024	632568	766650	822481	920354	708607	866970	276202	280809	292461	225312	365149	261235	327046	337955	187967	443517	514458	436954
1[13C]UDP-D-glucuronate	580.03	39131.6	51353.9	0	70927.1	66881.5	83219.2	95758.2	86927.6	45462.1	108432	125402	123098	36644	22820.7	0	0	0	0	0	17291.1	0	35456.7	30567.3	104025
2[13C]UDP-D-glucuronate	581.034	0	0	0	0	0	0	0	0	0	29571	0	18105.3	0	0	0	0	0	0	0	0	0	0	0	0
3[13C]UDP-D-glucuronate	582.037	0	0	0	0	0	0	0	0	0	0	0	0	0	0	0	0	0	0	0	30954.1	0	0	0	0
4[13C]UDP-D-glucuronate	583.04	0	0	0	0	0	0	0	0	0	0	20322.1	0	0	0	0	0	0	0	0	0	0	0	0	0
5[13C]UDP-D-glucuronate	584.044	0	0	0	0	0	0	0	0	0	0	0	0	0	0	0	0	0	0	0	0	0	0	0	0
6[13C]UDP-D-glucuronate	585.047	0	0	0	0	0	0	0	0	0	0	0	0	0	0	0	0	0	0	0	0	0	0	0	30409
7[13C]UDP-D-glucuronate	586.05	0	0	0	0	0	0	0	0	0	0	0	0	0	0	0	0	0	0	0	0	0	0	0	0
8[13C]UDP-D-glucuronate	587.054	0	0	0	0	0	0	0	0	0	0	0	0	0	0	0	0	0	0	0	0	0	0	0	0
9[13C]UDP-D-glucuronate	588.057	0	0	0	0	0	0	0	0	0	0	0	0	0	0	0	0	0	0	0	0	0	0	0	0
10[13C]UDP-D-glucuronate	589.061	0	0	0	0	0	0	0	0	0	0	0	0	0	0	0	0	0	0	0	0	0	0	0	0
11[13C]UDP-D-glucuronate	590.064	0	0	0	0	0	0	0	0	0	0	0	0	0	0	0	0	0	0	0	0	0	0	0	0
12[13C]UDP-D-glucuronate	591.067	0	0	0	0	0	0	0	0	0	0	0	0	0	0	0	0	0	0	0	0	0	0	0	0
13[13C]UDP-D-glucuronate	592.071	0	0	0	0	0	0	0	0	0	0	0	0	0	0	0	0	0	0	0	0	0	0	0	0
14[13C]UDP-D-glucuronate	593.074	0	0	0	0	0	0	0	0	0	0	0	0	0	15432.3	0	0	0	0	0	0	0	0	0	0
15[13C]UDP-D-glucuronate	594.077	0	0	0	0	0	0	0	0	0	0	0	0	0	0	0	0	0	0	0	0	0	0	0	0
Methylmalonate	117.019	1.87916e+09	1.85989e+09	1.76574e+09	1.97824e+09	1.94098e+09	2.21632e+09	1.97409e+09	1.99147e+09	1.92707e+09	1.1055e+09	1.0411e+09	1.0237e+09	1.72401e+09	1.6028e+09	1.71454e+09	1.39095e+09	1.31819e+09	1.31969e+09	1.61149e+09	1.58734e+09	1.63984e+09	1.59832e+09	1.54392e+09	1.60865e+09
1[13C]Methylmalonate	118.023	1.79948e+08	1.77223e+08	1.68997e+08	1.99161e+08	1.94372e+08	2.23079e+08	1.85579e+08	1.87928e+08	1.82002e+08	1.11864e+08	1.05334e+08	1.03407e+08	1.84161e+08	1.70283e+08	1.8256e+08	1.76451e+08	1.68018e+08	1.68141e+08	2.0066e+08	1.97548e+08	2.05373e+08	1.61649e+08	1.57095e+08	1.63486e+08
2[13C]Methylmalonate	119.026	60934671	5.99508e+07	5.74257e+07	7.00467e+07	6.86405e+07	7.89668e+07	6.19844e+07	6.23306e+07	6.03741e+07	4.07875e+07	3.85124e+07	3.73514e+07	6.91044e+07	6.50274e+07	6.9575e+07	7.58171e+07	7.18184e+07	7.27918e+07	8.47994e+07	8.30092e+07	8.63988e+07	6.35582e+07	6.1867e+07	6.42172e+07
3[13C]Methylmalonate	120.029	3.92736e+06	3.91324e+06	3.62237e+06	4.06282e+06	4.2541e+06	4.42978e+06	3.79383e+06	3.55803e+06	3.48564e+06	3.35925e+06	3.17579e+06	3.19553e+06	5.23194e+06	4.84967e+06	5.4122e+06	8.0281e+06	7.79577e+06	7.4909e+06	8.5973e+06	8.22707e+06	8.61359e+06	5.12865e+06	4.77464e+06	4.95507e+06
4[13C]Methylmalonate	121.033	386715	373452	388682	511292	479960	563013	331088	192323	246119	470357	384699	518203	685174	773757	769255	1.1908e+06	1.22299e+06	1.20246e+06	1.22386e+06	1.17237e+06	1.06769e+06	603648	544342	617989
5-oxoprolinate/L-1-Pyrroline-3-hydroxy-5-carboxylate	128.035	1.83492e+08	1.85051e+08	1.77487e+08	2.21151e+08	2.35554e+08	2.03222e+08	1.87678e+08	1.90867e+08	1.9187e+08	1.23414e+08	1.13257e+08	1.07288e+08	1.72274e+08	1.66125e+08	1.68364e+08	1.56049e+08	1.52853e+08	1.45821e+08	1.54461e+08	1.57313e+08	1.65344e+08	1.36083e+08	1.32064e+08	1.31863e+08
1[13C]5-oxoprolinate/L-1-Pyrroline-3-hydroxy-5-carboxylate	129.039	1.54438e+07	1.59231e+07	1.48859e+07	1.89983e+07	2.08565e+07	1.82789e+07	1.59738e+07	1.62927e+07	1.72111e+07	1.08392e+07	9.86779e+06	9.17072e+06	1.69564e+07	1.65146e+07	1.61031e+07	1.74128e+07	1.80223e+07	1.7129e+07	1.72119e+07	1.66117e+07	1.75208e+07	1.20493e+07	1.16911e+07	1.21462e+07
2[13C]5-oxoprolinate/L-1-Pyrroline-3-hydroxy-5-carboxylate	130.042	3.52235e+06	3.83238e+06	3954531	5.19439e+06	5.07303e+06	4.87983e+06	4.23853e+06	4.12061e+06	4.31154e+06	3.13743e+06	2.77727e+06	2.57352e+06	5.40123e+06	4.53764e+06	5.12708e+06	6.79411e+06	6.76577e+06	6.74502e+06	6.2034e+06	6.46292e+06	6.63246e+06	3.85156e+06	3.33976e+06	3.66688e+06
3[13C]5-oxoprolinate/L-1-Pyrroline-3-hydroxy-5-carboxylate	131.045	375407	328966	313660	440501	406457	411705	113873	470946	349042	285057	409193	168579	222824	342142	328479	2.04655e+07	562511	545269	319179	457031	725209	316176	253792	245600
4[13C]5-oxoprolinate/L-1-Pyrroline-3-hydroxy-5-carboxylate	132.049	0	0	0	0	158649	0	0	0	275840	0	0	0	137081	194998	156908	43193.7	0	52857.1	0	0	54636.3	141987	34752.2	54125
5[13C]5-oxoprolinate/L-1-Pyrroline-3-hydroxy-5-carboxylate	133.052	32733.7	21498.5	81046.5	53316.2	30985.2	75879.3	25510.7	91913.9	62785.2	46944.2	26536.9	29838.9	94529.1	67535.5	154062	160067	0	102214	107817	177097	130160	26912.1	22431.7	57484.4
L-4-hydroxyglutamic semialdehyde	146.046	1.12262e+09	1.14534e+09	1.10098e+09	1.498e+09	1.595e+09	1.26256e+09	1.14009e+09	1.16625e+09	1.24383e+09	7.17912e+08	6.48899e+08	6.51404e+08	8.74798e+08	9.00982e+08	8.86323e+08	9.44816e+08	8.1023e+08	7.92286e+08	8.93987e+08	9.1376e+08	9.24886e+08	7.55593e+08	7.58322e+08	7.83605e+08
1[13C]L-4-hydroxyglutamic semialdehyde	147.049	9.67081e+07	9.82008e+07	9.45968e+07	1.34223e+08	1.44453e+08	1.13603e+08	1.02944e+08	1.04813e+08	1.1199e+08	6.78019e+07	6.07585e+07	6.09159e+07	8.00751e+07	8.239e+07	8.17787e+07	1.02039e+08	8.68374e+07	8.4761e+07	9.44595e+07	9.45795e+07	9.67016e+07	7.00913e+07	7.07814e+07	7.2401e+07
2[13C]L-4-hydroxyglutamic semialdehyde	148.053	2.25321e+07	2.2433e+07	2.19314e+07	3.27582e+07	3.53431e+07	2.72185e+07	2.46453e+07	2.48495e+07	2.73852e+07	1.77634e+07	1.55907e+07	1.59157e+07	2.21279e+07	2.23047e+07	2.18698e+07	3.47398e+07	2.96201e+07	2.94784e+07	3.08135e+07	3.16873e+07	3.15064e+07	2.15853e+07	2.16582e+07	2.22767e+07
3[13C]L-4-hydroxyglutamic semialdehyde	149.056	4.25882e+06	2.97615e+06	4.02158e+06	6.45544e+06	6.08389e+06	6.6468e+06	5.64273e+06	4.00182e+06	4.20054e+06	2.81657e+06	2.72037e+06	2.63636e+06	3.31764e+06	3.69841e+06	3.44894e+06	5.95396e+06	5.46284e+06	4.99025e+06	5.14684e+06	5.24463e+06	5.35854e+06	3.34106e+06	3.22254e+06	3.59525e+06
4[13C]L-4-hydroxyglutamic semialdehyde	150.059	35802.2	156955	0	253156	150901	183178	159295	100276	86193.2	219895	147178	190508	288409	129035	320274	705255	620117	529398	472710	472129	543381	293935	229859	373139
5[13C]L-4-hydroxyglutamic semialdehyde	151.063	0	0	0	0	0	0	0	0	0	0	0	0	0	0	0	40152.1	70692.8	35954.5	0	41617.8	103841	0	0	0
L-arabinitol/xylitol/D-ribitol	151.061	5.12904e+07	4.96948e+07	4.51488e+07	4.19902e+07	3.82211e+07	4.54092e+07	4.69656e+07	4.65379e+07	4.34058e+07	6.61969e+07	6.57482e+07	5.92757e+07	3.39735e+07	3.27334e+07	3.20671e+07	3.49795e+07	3.04526e+07	3.54119e+07	3.6125e+07	3.58005e+07	3.6831e+07	9.11603e+07	8.63242e+07	8.70183e+07
1[13C]L-arabinitol/xylitol/D-ribitol	152.065	3.37491e+06	3.24969e+06	2.97341e+06	2.71993e+06	2.37351e+06	3.06487e+06	3.21712e+06	3.19371e+06	2.8398e+06	4.50939e+06	4.5535e+06	4.16342e+06	2.28266e+06	2.17127e+06	2.00548e+06	2.36047e+06	2.04789e+06	2.44421e+06	2.46226e+06	2.35933e+06	2.47509e+06	6.23106e+06	5.963e+06	5.9218e+06
2[13C]L-arabinitol/xylitol/D-ribitol	153.068	427675	493490	458837	551040	428626	511869	692433	675778	696127	1.09618e+06	1.02965e+06	975457	531280	504060	490235	691162	610549	672010	694791	693801	707701	1.65124e+06	1.55896e+06	1.57126e+06
3[13C]L-arabinitol/xylitol/D-ribitol	154.071	301023	345527	354351	314973	237038	445655	438930	537179	404755	692247	719909	618931	465044	460591	389921	646239	473985	622803	576126	631042	662272	1.13033e+06	1.09282e+06	1.06927e+06
4[13C]L-arabinitol/xylitol/D-ribitol	155.075	0	0	0	0	0	0	0	0	31090.8	91110.2	121354	128293	0	0	0	22112.2	0	28265	0	25167.4	13141.1	170388	110825	107260
5[13C]L-arabinitol/xylitol/D-ribitol	156.078	871917	908811	788742	815422	742549	974140	1.0682e+06	1.04953e+06	1.06782e+06	1.34388e+06	1.35843e+06	1.17712e+06	693613	714473	706358	978874	832056	943738	944463	934985	978255	1.76255e+06	1.56696e+06	1.63757e+06
L-2-aminoadipate(1-)	160.062	322717	278302	309962	365815	333620	345002	209010	231804	248051	165518	194050	156532	344605	376804	344485	514764	509817	554015	456590	419032	490310	262506	263740	245942
1[13C]L-2-aminoadipate(1-)	161.065	3014.38	7439.55	2782.2	9688.97	5905.67	6381.27	0	3029.96	0	4421.6	0	2665.2	0	0	6891.98	22372.8	16417.5	4185.53	13049.1	11815.5	18089.1	0	0	0
2[13C]L-2-aminoadipate(1-)	162.068	2535.75	0	3421.01	0	0	0	0	0	0	0	0	0	0	0	0	0	0	0	0	0	0	0	0	0
3[13C]L-2-aminoadipate(1-)	163.072	0	0	0	0	0	0	0	0	0	0	0	0	0	0	0	0	0	0	0	0	0	0	0	0
4[13C]L-2-aminoadipate(1-)	164.075	0	0	0	0	0	0	0	0	0	0	0	0	0	0	0	0	0	0	0	5179.92	0	0	0	0
5[13C]L-2-aminoadipate(1-)	165.078	0	0	0	0	0	4862.56	0	3269.25	0	0	2782.35	0	0	0	3554.02	0	6349.99	0	0	0	3729.17	7279.87	0	0
6[13C]L-2-aminoadipate(1-)	166.082	0	0	0	0	0	0	0	0	0	0	0	0	0	0	0	0	0	0	0	0	0	0	0	0
N-acetyl-L-aspartate/2-Amino-3-oxoadipate	174.041	1.14961e+09	1.24745e+09	1.24109e+09	1.4968e+09	1.36234e+09	1.30254e+09	1.30492e+09	1.35086e+09	1.29318e+09	8.53838e+08	8.13351e+08	8.82206e+08	1.20339e+09	1.24447e+09	1.31879e+09	1.29381e+09	1.18937e+09	1.18471e+09	1.25598e+09	1.35886e+09	1.3105e+09	1.14934e+09	1.19351e+09	1.18156e+09
1[13C]N-acetyl-L-aspartate/2-Amino-3-oxoadipate	175.044	1.32454e+08	1.44014e+08	1.45017e+08	1.82428e+08	1.681e+08	1.60176e+08	1.54429e+08	1.62175e+08	1.54804e+08	1.18312e+08	1.12252e+08	1.22222e+08	1.63746e+08	1.71195e+08	1.80185e+08	2.09266e+08	1.91959e+08	1.92175e+08	1.99157e+08	2.16743e+08	2.07938e+08	1.43925e+08	1.49593e+08	1.47499e+08
2[13C]N-acetyl-L-aspartate/2-Amino-3-oxoadipate	176.047	4.03217e+07	4.42703e+07	4.39353e+07	6.00964e+07	5.52711e+07	5.347e+07	4.73342e+07	4.85575e+07	4.61382e+07	5.15381e+07	4.83639e+07	5.32356e+07	6.99932e+07	7.2982e+07	7.6891e+07	1.1697e+08	1.06767e+08	1.05014e+08	1.06093e+08	1.13754e+08	1.10812e+08	5.64932e+07	5.76187e+07	5.71931e+07
3[13C]N-acetyl-L-aspartate/2-Amino-3-oxoadipate	177.051	4.84796e+06	5.60758e+06	5.50636e+06	7.57438e+06	6.63833e+06	6.4924e+06	5.57818e+06	6.05073e+06	5.63224e+06	9.71515e+06	9.23677e+06	9.98984e+06	1.14872e+07	1.17226e+07	1.21382e+07	2.19304e+07	1.9829e+07	2.02898e+07	1.86006e+07	2.01759e+07	2.01336e+07	8.2734e+06	8.30954e+06	8.73712e+06
4[13C]N-acetyl-L-aspartate/2-Amino-3-oxoadipate	178.054	520324	613458	604257	948551	711007	724925	594205	562900	560359	2.14165e+06	2.2034e+06	2.40866e+06	2.15426e+06	2.04183e+06	2.27382e+06	5.41781e+06	5.0502e+06	5.12676e+06	4.12433e+06	4.33195e+06	4.10775e+06	1.37115e+06	1.32827e+06	1.41625e+06
5[13C]N-acetyl-L-aspartate/2-Amino-3-oxoadipate	179.058	0	0	0	0	0	0	0	0	0	0	0	0	0	0	0	0	0	0	0	0	0	0	0	0
6[13C]N-acetyl-L-aspartate/2-Amino-3-oxoadipate	180.061	5.03463e+06	3.6404e+06	2.38171e+06	2.22543e+06	386660	3.7434e+06	2.28186e+06	1.99195e+06	1.56153e+06	1.22479e+06	86296.7	1.37205e+06	1.51848e+06	1.34488e+06	0	1.28618e+06	0	0	1.22369e+06	1.14236e+06	0	0	1.69679e+06	1.55559e+06
(2S3R)-3-hydroxybutane-123-tricarboxylate/2-methylcitrate	205.035	1.24532e+08	1.57432e+08	1.4198e+08	1.73422e+08	1.79591e+08	1.5736e+08	1.37877e+08	1.49184e+08	1.54326e+08	8.99254e+07	9.32113e+07	9.6916e+07	2.08295e+08	2.47513e+08	2.34608e+08	3.12561e+08	3.09357e+08	3.20964e+08	2.98642e+08	2.89963e+08	3.00599e+08	1.70396e+08	1.74137e+08	1.75566e+08
1[13C](2S3R)-3-hydroxybutane-123-tricarboxylate/2-methylcitrate	206.039	1.51162e+07	1.98181e+07	1.78902e+07	2.3919e+07	2.49251e+07	2.05902e+07	1.82205e+07	1.98321e+07	2.00352e+07	1.36526e+07	1.37174e+07	1.42918e+07	3.01439e+07	3.45382e+07	3.37721e+07	5.03363e+07	4.9419e+07	5.13301e+07	4.39157e+07	4.36452e+07	4.43008e+07	2.3993e+07	2.44248e+07	2.52189e+07
2[13C](2S3R)-3-hydroxybutane-123-tricarboxylate/2-methylcitrate	207.042	2.53719e+06	3.08627e+06	3.03963e+06	4.26543e+06	4.91399e+06	4.46772e+06	3.39085e+06	4.08583e+06	3.83942e+06	3.04659e+06	3.26601e+06	3.4141e+06	6.27886e+06	7.22108e+06	6.81662e+06	1.17261e+07	1.17323e+07	1.20939e+07	9.12832e+06	8.36265e+06	9.14673e+06	4.76473e+06	5.02839e+06	4.86804e+06
3[13C](2S3R)-3-hydroxybutane-123-tricarboxylate/2-methylcitrate	208.045	245382	377590	389842	533940	540020	427577	287794	359382	464042	445747	502317	522148	1.11024e+06	1.31989e+06	1.05043e+06	2.24807e+06	2.24374e+06	2.33674e+06	1.50862e+06	1.46589e+06	1.40555e+06	584628	741539	782713
4[13C](2S3R)-3-hydroxybutane-123-tricarboxylate/2-methylcitrate	209.049	0	0	0	0	0	0	0	0	0	0	0	0	0	0	0	73513.1	111605	80677.6	26980.1	0	0	0	0	0
5[13C](2S3R)-3-hydroxybutane-123-tricarboxylate/2-methylcitrate	210.052	54272.7	0	0	23620.5	32525.4	50265.2	0	33177.6	0	0	15737.4	0	0	0	20718.1	0	0	0	0	28835.9	0	0	0	0
6[13C](2S3R)-3-hydroxybutane-123-tricarboxylate/2-methylcitrate	211.055	0	0	0	0	0	0	0	0	0	0	0	0	0	0	0	0	0	0	0	0	0	0	0	0
7[13C](2S3R)-3-hydroxybutane-123-tricarboxylate/2-methylcitrate	212.059	0	0	0	0	0	0	0	0	0	11851.4	0	0	0	0	0	0	0	0	0	0	0	38473.2	18886.4	0
trans-vaccenate/elaidate/oleate	281.249	5.91384e+07	3.55567e+07	2.41036e+07	2.1299e+07	2.18372e+07	3.52081e+07	6.78145e+07	5.15644e+07	6.44899e+07	9.23483e+07	8.5775e+07	1.01505e+08	1.04796e+08	1.10685e+08	9.59391e+07	1.05547e+08	9.61507e+07	9.83885e+07	6.82036e+07	7.81065e+07	6.70177e+07	1.79887e+08	1.7427e+08	1.56591e+08
1[13C]trans-vaccenate/elaidate/oleate	282.252	1.16951e+07	7.04757e+06	4.70412e+06	4.1823e+06	4.28536e+06	6.74499e+06	1.348e+07	1.02042e+07	1.31099e+07	1.83488e+07	1.65866e+07	2.01329e+07	2.06867e+07	2.22592e+07	1.89987e+07	2.08338e+07	1.9215e+07	1.93225e+07	1.32657e+07	1.55128e+07	1.31877e+07	3.5163e+07	3.3562e+07	3.01536e+07
2[13C]trans-vaccenate/elaidate/oleate	283.255	0	0	0	0	0	0	30899.9	0	24588.8	0	0	0	1.10589e+06	1.93102e+06	1.08612e+06	0	510060	0	0	0	0	844629	0	0
3[13C]trans-vaccenate/elaidate/oleate	284.259	12616.9	0	0	0	0	0	0	0	0	0	0	0	0	0	64096.3	0	0	0	0	0	0	0	0	0
4[13C]trans-vaccenate/elaidate/oleate	285.262	0	0	0	0	0	0	0	0	0	0	0	0	0	0	0	0	0	0	0	0	0	0	0	0
5[13C]trans-vaccenate/elaidate/oleate	286.265	0	0	0	0	0	0	0	0	0	0	0	0	0	0	0	0	0	0	0	0	0	0	0	0
6[13C]trans-vaccenate/elaidate/oleate	287.269	0	0	0	0	0	0	0	0	0	0	0	0	0	0	0	0	0	0	0	0	0	0	0	0
7[13C]trans-vaccenate/elaidate/oleate	288.272	0	0	0	0	0	0	0	0	0	0	0	0	0	0	0	0	0	0	0	0	0	0	0	0
8[13C]trans-vaccenate/elaidate/oleate	289.275	0	0	0	0	0	0	0	0	0	0	0	0	0	0	0	0	0	0	0	0	0	0	0	0
9[13C]trans-vaccenate/elaidate/oleate	290.279	0	0	0	0	0	0	0	0	0	0	0	0	0	0	0	0	0	0	0	0	0	0	0	0
10[13C]trans-vaccenate/elaidate/oleate	291.282	0	0	0	0	0	0	0	0	0	0	0	0	0	0	0	0	0	0	0	0	0	0	0	0
11[13C]trans-vaccenate/elaidate/oleate	292.285	0	0	0	0	0	0	0	0	0	0	0	0	0	0	0	0	0	0	0	0	0	0	0	0
12[13C]trans-vaccenate/elaidate/oleate	293.289	0	0	0	0	0	0	0	0	0	0	0	0	0	0	0	0	0	0	0	0	0	0	0	0
13[13C]trans-vaccenate/elaidate/oleate	294.292	0	0	0	0	0	0	0	0	0	0	0	0	0	0	0	0	0	0	0	0	0	0	0	0
14[13C]trans-vaccenate/elaidate/oleate	295.296	0	0	0	0	0	0	0	0	0	0	0	0	0	0	0	0	0	0	0	0	0	0	0	0
15[13C]trans-vaccenate/elaidate/oleate	296.299	0	0	0	0	0	0	0	0	0	0	0	0	0	0	0	0	0	0	0	0	0	0	0	0
16[13C]trans-vaccenate/elaidate/oleate	297.302	0	0	0	0	0	0	0	0	0	0	0	0	0	0	0	0	0	0	0	0	0	0	0	0
17[13C]trans-vaccenate/elaidate/oleate	298.306	0	0	0	0	0	0	0	0	0	0	0	0	0	0	0	0	0	0	0	0	0	0	0	0
18[13C]trans-vaccenate/elaidate/oleate	299.309	0	0	0	0	0	0	0	0	0	0	0	0	0	0	0	0	0	0	0	0	0	0	0	0
arachidonate/eicosatetranoic acid	303.233	16553.6	0	0	0	0	0	16610.2	34218.8	55945.6	38012.4	4737.4	32610.2	37228.4	53941	35537	52445.8	49282.9	10407.2	23978.2	52137.2	64621	106824	84251.9	80116.7
1[13C]arachidonate/eicosatetranoic acid	304.236	0	0	0	0	0	0	0	0	0	0	0	0	0	0	0	0	0	0	0	0	0	0	0	0
2[13C]arachidonate/eicosatetranoic acid	305.24	0	0	0	0	0	0	0	0	0	0	0	0	0	0	0	0	0	0	0	0	0	0	0	0
3[13C]arachidonate/eicosatetranoic acid	306.243	0	0	0	0	0	0	0	0	0	0	0	0	0	0	0	0	0	0	0	0	0	0	0	0
4[13C]arachidonate/eicosatetranoic acid	307.246	0	0	0	0	0	0	0	0	0	0	0	0	0	0	0	0	0	0	0	0	0	0	0	0
5[13C]arachidonate/eicosatetranoic acid	308.25	0	0	0	0	0	0	0	0	0	0	0	0	0	0	0	0	0	0	0	0	0	0	0	0
6[13C]arachidonate/eicosatetranoic acid	309.253	0	0	0	0	0	0	0	0	0	0	0	0	0	0	0	0	0	0	0	0	0	0	0	0
7[13C]arachidonate/eicosatetranoic acid	310.256	0	0	0	0	0	0	0	0	0	0	0	0	0	0	0	0	0	0	0	0	0	0	0	0
8[13C]arachidonate/eicosatetranoic acid	311.26	170722	92054.1	67363.7	28174.2	35502	58153.4	109687	124577	131657	125668	121214	94794.7	185424	230413	181335	146266	225962	179053	177672	214336	217848	132363	203178	196140
9[13C]arachidonate/eicosatetranoic acid	312.263	0	0	0	0	0	0	0	0	0	0	0	0	0	0	6270.82	0	9878.46	0	0	8643.35	0	0	0	0
10[13C]arachidonate/eicosatetranoic acid	313.266	0	0	0	0	0	0	0	0	0	0	0	0	0	0	0	0	0	0	0	0	0	0	0	0
11[13C]arachidonate/eicosatetranoic acid	314.27	0	0	0	0	0	0	0	0	0	0	0	0	0	0	0	0	0	0	0	0	0	0	0	0
12[13C]arachidonate/eicosatetranoic acid	315.273	0	0	0	0	0	0	0	0	0	0	0	0	0	0	0	0	0	0	0	0	0	0	0	0
13[13C]arachidonate/eicosatetranoic acid	316.277	0	0	0	0	0	0	0	0	0	0	0	0	0	0	0	0	0	0	0	0	0	0	0	0
14[13C]arachidonate/eicosatetranoic acid	317.28	0	0	0	0	0	0	0	0	0	0	0	0	0	0	0	0	0	0	0	0	0	0	0	0
15[13C]arachidonate/eicosatetranoic acid	318.283	0	0	0	0	0	0	0	0	0	0	0	0	0	0	0	0	0	0	0	0	0	0	0	0
16[13C]arachidonate/eicosatetranoic acid	319.287	0	0	0	0	0	0	0	0	0	0	0	0	0	0	0	0	0	0	0	0	0	0	0	0
17[13C]arachidonate/eicosatetranoic acid	320.29	0	0	0	0	0	0	0	0	0	0	0	0	0	0	0	0	0	0	0	0	0	0	0	0
18[13C]arachidonate/eicosatetranoic acid	321.293	0	0	0	0	0	0	0	0	0	0	0	0	0	0	0	0	0	0	0	0	0	0	0	0
19[13C]arachidonate/eicosatetranoic acid	322.297	0	0	0	0	0	0	0	0	0	0	0	0	0	0	0	0	0	0	0	0	0	0	0	0
20[13C]arachidonate/eicosatetranoic acid	323.3	0	0	0	0	0	0	0	0	0	0	0	0	0	0	0	0	0	0	0	0	0	0	0	0
UDP-glucose/UDP-D-galactose	565.048	3.19498e+06	3.42073e+06	3.47737e+06	4.00309e+06	4.3697e+06	3.39777e+06	3.79635e+06	3.66717e+06	3.8686e+06	2.90708e+06	2.72244e+06	3.02114e+06	1.96597e+06	2.12174e+06	2.21144e+06	3.17942e+06	3.19197e+06	3.11511e+06	2.77723e+06	2.91702e+06	2.86359e+06	2.76384e+06	2.69893e+06	2.69511e+06
UDP-glucose/UDP-D-galactose	566.051	509960	543149	542161	781803	835451	624660	617054	662008	580174	524716	513200	587203	359015	431962	298661	583217	665400	491534	555924	500843	431536	439360	419520	427981
UDP-glucose/UDP-D-galactose	567.054	141637	134987	132069	186709	188966	108032	74831.2	116492	251622	130473	112243	197613	126495	25558.9	42377.7	125584	142847	220053	129928	102938	51088.9	115130	49875.5	40897.7
UDP-glucose/UDP-D-galactose	568.058	96972.8	35020.7	25500.4	83830.8	115394	92662.6	41118.6	173843	35876.7	108443	72251.2	67348	27925.8	36925.7	39794.5	22085.2	45039.5	158609	42475.7	226052	54671.9	46284.5	32342	61738.8
UDP-glucose/UDP-D-galactose	569.061	0	0	0	0	0	0	0	0	0	0	0	0	0	0	0	0	0	0	0	0	0	0	0	0
UDP-glucose/UDP-D-galactose	570.065	0	0	0	0	0	0	0	0	0	14865.4	0	0	0	25792.5	0	0	0	0	0	0	0	18691	0	0
UDP-glucose/UDP-D-galactose	571.068	30967.1	41335	25742.7	51130.3	161745	75113	96149.5	74009.2	87093.4	143302	62325.9	77173.7	79479.8	66097.5	111188	258107	247258	319753	278901	215874	206424	28092.3	0	0
UDP-glucose/UDP-D-galactose	572.071	0	0	0	0	0	0	0	0	0	0	0	0	33733.8	0	0	0	0	0	30699.2	0	0	0	0	0
UDP-glucose/UDP-D-galactose	573.075	0	0	0	0	0	0	0	0	0	0	0	0	0	0	0	0	0	0	0	0	0	0	0	0
UDP-glucose/UDP-D-galactose	574.078	0	0	0	0	0	0	0	0	0	0	0	0	0	0	0	0	0	0	0	0	0	0	0	0
UDP-glucose/UDP-D-galactose	575.081	0	0	0	0	0	0	0	0	0	0	0	0	0	0	0	0	0	0	0	0	0	0	0	0
UDP-glucose/UDP-D-galactose	576.085	0	0	0	0	0	0	0	0	0	0	0	0	0	0	0	0	0	0	0	0	0	0	0	0
UDP-glucose/UDP-D-galactose	577.088	0	0	0	0	0	0	0	0	0	0	0	0	0	0	0	0	0	0	0	0	0	0	0	0
UDP-glucose/UDP-D-galactose	578.091	0	0	0	27132.9	0	0	0	0	0	0	0	21551.6	0	0	0	0	0	0	47255.1	0	43792.2	37306.5	0	31121.2
UDP-glucose/UDP-D-galactose	579.095	0	0	0	0	0	0	0	0	0	0	0	0	0	0	0	0	0	0	0	0	0	0	0	0
UDP-glucose/UDP-D-galactose	580.098	0	0	0	0	0	0	0	0	0	0	0	0	0	0	0	0	0	0	0	0	0	0	0	0
UDP-N-acetyl-D-galactosamine/UDP-N-acetyl-alpha-D-glucosamine	606.074	1.61853e+07	1.76141e+07	1.67331e+07	2.24798e+07	2.66621e+07	2.3839e+07	1.83788e+07	1.96733e+07	1.97572e+07	1.3764e+07	1.42307e+07	1.41984e+07	1.34754e+07	1.39807e+07	1.55878e+07	1.33916e+07	1.24287e+07	1.28454e+07	1.46924e+07	1.43033e+07	1.40503e+07	1.85197e+07	1.70786e+07	1.66389e+07
1[13C]UDP-N-acetyl-D-galactosamine/UDP-N-acetyl-alpha-D-glucosamine	607.078	3.81311e+06	3.87836e+06	3.73277e+06	5.08865e+06	5.96413e+06	5.52589e+06	4.77465e+06	4.83142e+06	4.83459e+06	3.16966e+06	3.44782e+06	3.44497e+06	3.28857e+06	3.19786e+06	3.43962e+06	3.3724e+06	2.97236e+06	3.02134e+06	3.51999e+06	3.13277e+06	3.47145e+06	4.19967e+06	4.15113e+06	3.95732e+06
2[13C]UDP-N-acetyl-D-galactosamine/UDP-N-acetyl-alpha-D-glucosamine	608.081	1.40328e+06	1.25142e+06	1.36167e+06	1.84259e+06	2.06952e+06	1.66417e+06	1.37174e+06	1.52764e+06	1.8493e+06	1.22113e+06	1.25265e+06	1.31399e+06	1.09911e+06	1.20214e+06	1.26936e+06	1.1424e+06	1.08601e+06	1.05629e+06	1.24426e+06	1.3086e+06	1.32507e+06	1.6801e+06	1.57298e+06	1.48928e+06
3[13C]UDP-N-acetyl-D-galactosamine/UDP-N-acetyl-alpha-D-glucosamine	609.084	634253	708112	790104	814990	961154	1.05389e+06	887122	960151	802924	765412	905769	911166	647673	665010	641162	777583	709245	719669	742033	876351	864770	1.09117e+06	1.06128e+06	884499
4[13C]UDP-N-acetyl-D-galactosamine/UDP-N-acetyl-alpha-D-glucosamine	610.088	178316	136345	172240	88196.9	363892	166269	246121	208333	242234	228075	286937	227616	157053	144630	216399	184816	177251	175034	263769	156186	198071	260736	249048	230773
5[13C]UDP-N-acetyl-D-galactosamine/UDP-N-acetyl-alpha-D-glucosamine	611.091	40074	0	29652	0	32328.2	95668	32058.8	44245.5	63995.7	69763.9	139389	62963.7	0	33430.4	60687.6	29714.4	30322.5	109576	0	31281.8	0	173515	55183.5	31645
6[13C]UDP-N-acetyl-D-galactosamine/UDP-N-acetyl-alpha-D-glucosamine	612.094	239754	331815	276151	477366	586297	508679	359258	359381	415795	352170	359904	359275	359095	354135	466059	615675	500947	438337	456986	450994	559756	529321	406454	359053
7[13C]UDP-N-acetyl-D-galactosamine/UDP-N-acetyl-alpha-D-glucosamine	613.098	0	0	0	0	0	31419.2	0	0	0	0	30329.6	0	0	0	30845.5	38152.2	72807.3	39476.3	74324.5	21947	31795.9	0	0	0
8[13C]UDP-N-acetyl-D-galactosamine/UDP-N-acetyl-alpha-D-glucosamine	614.101	0	0	0	0	0	0	0	0	0	0	0	0	0	0	0	0	0	0	0	0	0	0	23658.6	0
9[13C]UDP-N-acetyl-D-galactosamine/UDP-N-acetyl-alpha-D-glucosamine	615.104	0	0	0	0	0	0	0	0	0	0	0	0	24830.2	0	0	0	0	0	0	0	0	0	0	0
10[13C]UDP-N-acetyl-D-galactosamine/UDP-N-acetyl-alpha-D-glucosamine	616.108	0	0	0	0	0	0	0	0	0	0	0	0	0	0	0	0	0	0	0	0	0	0	12400.3	0
11[13C]UDP-N-acetyl-D-galactosamine/UDP-N-acetyl-alpha-D-glucosamine	617.111	0	0	0	0	0	0	0	0	0	0	0	0	0	0	0	0	0	0	0	0	0	0	0	0
12[13C]UDP-N-acetyl-D-galactosamine/UDP-N-acetyl-alpha-D-glucosamine	618.115	0	0	0	0	0	0	0	0	0	0	0	0	0	0	0	0	0	0	0	0	0	0	0	0
13[13C]UDP-N-acetyl-D-galactosamine/UDP-N-acetyl-alpha-D-glucosamine	619.118	0	0	0	0	0	0	0	0	0	0	0	0	0	0	0	0	0	0	0	0	0	0	24785.2	36445.5
14[13C]UDP-N-acetyl-D-galactosamine/UDP-N-acetyl-alpha-D-glucosamine	620.121	0	0	0	0	0	0	0	0	0	0	0	0	0	0	0	0	0	0	0	0	0	0	0	0
15[13C]UDP-N-acetyl-D-galactosamine/UDP-N-acetyl-alpha-D-glucosamine	621.125	0	0	0	0	0	0	0	0	0	0	0	0	0	0	0	0	0	0	0	0	0	0	0	0
16[13C]UDP-N-acetyl-D-galactosamine/UDP-N-acetyl-alpha-D-glucosamine	622.128	0	0	0	0	0	0	0	0	0	0	0	0	0	0	0	0	0	0	0	0	0	0	0	0
17[13C]UDP-N-acetyl-D-galactosamine/UDP-N-acetyl-alpha-D-glucosamine	623.131	0	0	0	0	0	0	0	0	0	0	0	0	0	0	0	0	0	0	0	0	0	0	0	0
L-isoleucine/L-leucine	130.087	5.25497e+09	5.27486e+09	4.82344e+09	5.06334e+09	4.81855e+09	5.40334e+09	4.61846e+09	4.5612e+09	4.30328e+09	3.07133e+09	3.0245e+09	2.84328e+09	4.38932e+09	4.36494e+09	4.36255e+09	4.06333e+09	3.61348e+09	3.90203e+09	4.13172e+09	4.03529e+09	4.26057e+09	4.15926e+09	4.11202e+09	4.11104e+09
1[13C]L-isoleucine/L-leucine	131.091	3.4824e+08	3.50967e+08	3.21292e+08	3.35728e+08	3.1939e+08	3.57668e+08	3.0651e+08	3.02695e+08	2.86373e+08	2.04111e+08	2.01419e+08	1.89415e+08	2.91795e+08	2.89491e+08	2.88768e+08	2.69088e+08	2.40934e+08	2.59923e+08	2.74457e+08	2.67258e+08	2.81982e+08	2.76643e+08	2.72836e+08	2.72082e+08
2[13C]L-isoleucine/L-leucine	132.094	9.11928e+06	8.70056e+06	8.17912e+06	8.3991e+06	7.96278e+06	9.25542e+06	8.03611e+06	7.71158e+06	7.36647e+06	5.16344e+06	5.07386e+06	4.89721e+06	7.52627e+06	7.59348e+06	7.68276e+06	6.89042e+06	6.36844e+06	6.65888e+06	7.18491e+06	7.05694e+06	7.38549e+06	7.14053e+06	6.92963e+06	7.02525e+06
3[13C]L-isoleucine/L-leucine	133.097	0	0	0	0	0	0	0	0	0	0	0	0	0	0	0	0	11783	0	0	0	0	0	0	0
4[13C]L-isoleucine/L-leucine	134.101	0	0	0	0	0	0	0	0	0	0	0	0	0	0	0	0	0	0	0	0	0	0	0	0
5[13C]L-isoleucine/L-leucine	135.104	0	0	0	0	0	0	0	0	0	0	0	0	0	0	0	0	0	0	0	0	0	0	0	0
6[13C]L-isoleucine/L-leucine	136.107	0	0	0	0	0	0	0	0	0	0	0	0	0	0	0	0	0	0	0	0	0	0	0	0
Carbamoyl phosphate	139.975	0	0	0	0	0	0	0	0	0	0	0	0	0	0	0	0	0	0	0	0	0	0	0	0
1[13C]Carbamoyl phosphate	140.979	0	0	0	0	0	0	0	0	0	0	0	0	0	0	0	0	0	0	0	0	0	0	0	0
glyoxylate	72.9931	0	0	0	0	0	0	26296.6	16582.3	0	0	0	0	0	0	0	0	0	0	0	0	0	13794	0	0
1[13C]glyoxylate	73.9964	0	0	0	0	0	0	0	0	0	0	0	0	0	0	0	0	0	0	0	0	0	0	0	0
2[13C]glyoxylate	74.9998	0	0	0	0	0	0	0	0	0	0	0	0	0	0	0	0	0	0	0	0	0	0	0	0
myo-inositol	179.056	6.6371e+07	5.9045e+07	6.03393e+07	6.04532e+07	6.02133e+07	6.34611e+07	5.78975e+07	5.68289e+07	5.40374e+07	3.46723e+07	3.80917e+07	3.63136e+07	5.77848e+07	5.81588e+07	5.74688e+07	4.19908e+07	4.34067e+07	4.5312e+07	4.51782e+07	4.52675e+07	4.41288e+07	5.3617e+07	5.49084e+07	5.21352e+07
1[13C]myo-inositol	180.059	4.74363e+06	4.29561e+06	4.2207e+06	4.3833e+06	4.40591e+06	4.77128e+06	4.39545e+06	3.90406e+06	4.0028e+06	3.05488e+06	3.28689e+06	3.18255e+06	3.95628e+06	4.10566e+06	4.13722e+06	3.18419e+06	3.26177e+06	3.23189e+06	3.25827e+06	3.16734e+06	3.22775e+06	3.94146e+06	3.98425e+06	3.84166e+06
2[13C]myo-inositol	181.063	77747.1	81615.9	34130.4	55417.9	50641.9	0	38416.2	0	0	346393	566056	488062	28606.3	93542.5	78408.1	109840	27193	162380	62774.7	49708.1	20798.2	146857	176593	76879.9
3[13C]myo-inositol	182.066	481205	525142	411551	575564	457517	576719	401086	458095	336723	898918	1.00362e+06	1.04086e+06	636510	618475	714319	405847	557073	689874	660356	661491	693163	678669	725766	697737
4[13C]myo-inositol	183.07	0	0	0	0	33772.9	32090.7	0	63553	0	134942	123953	221652	14032.9	0	0	61766.5	0	0	0	23510	0	27586.4	16707.2	0
5[13C]myo-inositol	184.073	12565.9	0	14009.8	0	23121.7	0	25069.2	25097	100297	94732.2	130892	120892	17350	0	0	49494.4	77241.4	24202.1	0	33413.2	76406.3	12356.6	84880.1	34244.6
6[13C]myo-inositol	185.076	1.21827e+06	1.04526e+06	1.0052e+06	1.24179e+06	1.23766e+06	1.32474e+06	1.17522e+06	1.23307e+06	1.06854e+06	1.36589e+06	1.58287e+06	1.32728e+06	1.7024e+06	1.73098e+06	1.91976e+06	1.57063e+06	1.57254e+06	1.57568e+06	1.50132e+06	1.62768e+06	1.70829e+06	1.93159e+06	1.90664e+06	1.64868e+06
uridine	243.062	2.45729e+08	2.47006e+08	2.30487e+08	2.19905e+08	2.33025e+08	2.41182e+08	2.21165e+08	2.22557e+08	2.15739e+08	1.87962e+08	1.7371e+08	1.69174e+08	1.76941e+08	1.71055e+08	1.74184e+08	1.32692e+08	1.42518e+08	1.31652e+08	1.4489e+08	1.37188e+08	1.45195e+08	2.29873e+08	2.2553e+08	2.04342e+08
1[13C]uridine	244.066	2.60852e+07	2.6123e+07	2.41199e+07	2.26568e+07	2.47526e+07	2.52063e+07	2.34196e+07	2.38816e+07	2.30778e+07	2.01884e+07	1.85231e+07	1.81724e+07	1.85505e+07	1.76249e+07	1.81893e+07	1.36453e+07	1.47761e+07	1.36332e+07	1.50927e+07	1.42062e+07	1.52132e+07	2.39633e+07	2.38376e+07	2.1575e+07
2[13C]uridine	245.069	356483	42965	234581	120563	50605.7	301060	610673	205396	281713	1.09805e+06	1.27238e+06	981262	67537.5	16820.1	3426.97	267315	202991	111569	174353	120379	100199	40968.7	124155	265245
3[13C]uridine	246.072	642139	673341	585271	562872	613148	621899	663821	692794	680201	830268	798930	732363	420638	347368	413235	421141	363411	425285	385339	384033	382169	749523	765363	607622
4[13C]uridine	247.076	79626.4	41473.9	24105.7	58969.7	22557.2	39991.4	72434.4	53934.3	81709.6	221478	225204	168085	9535.38	18135.7	19884.8	15626	37524.2	24381.1	6305.28	18009.3	17515.8	71788.7	107455	38315.3
5[13C]uridine	248.079	41161.4	53096.7	58758	69381	63543.8	31275	26804.2	56919.6	49350.6	233999	171130	171027	49153.1	30585.5	22285.8	3826.91	29278.1	48470.1	56810.2	21790.9	14454.6	54868.6	65982.1	25282.2
6[13C]uridine	249.082	3955.77	0	0	0	0	0	0	0	0	0	0	0	0	0	0	0	0	0	0	0	0	0	0	0
7[13C]uridine	250.086	0	0	0	0	0	0	0	0	0	0	0	0	0	0	0	0	0	0	0	0	0	0	0	0
8[13C]uridine	251.089	0	0	0	0	0	0	0	0	0	0	0	0	0	0	0	0	0	0	0	0	0	0	0	0
9[13C]uridine	252.092	0	0	0	0	0	0	0	0	0	0	0	0	0	0	0	0	0	0	0	0	0	0	0	0
uracil	111.02	4.6818e+07	4.63858e+07	4.5333e+07	4.62464e+07	4.47608e+07	4.29093e+07	4.25904e+07	4.2858e+07	4.34984e+07	4.19747e+07	3.96299e+07	3.83095e+07	3.63834e+07	3.57254e+07	3.76817e+07	2.77197e+07	2.57384e+07	2.50672e+07	2.78552e+07	2.87244e+07	3.20003e+07	5.30933e+07	5.14672e+07	4.98375e+07
1[13C]uracil	112.023	2.4949e+06	2.39655e+06	2.30302e+06	2.35697e+06	2.437e+06	2.19349e+06	2.26056e+06	2.20225e+06	2.17075e+06	2.33084e+06	2.18784e+06	2.10916e+06	1.90678e+06	1.95556e+06	2.00941e+06	1.46731e+06	1.36123e+06	1.33022e+06	1.54371e+06	1.49506e+06	1.65126e+06	2.6555e+06	2.5384e+06	2.47143e+06
2[13C]uracil	113.027	97362	70030.8	75567.7	98776.1	119511	99417.6	99539.1	82090.1	94771.5	122831	143049	101961	97237.9	91611.1	107903	51558.2	76478.9	70215.6	78165.4	94573.4	72237.4	86040.8	66541.2	47403.3
3[13C]uracil	114.03	0	0	0	0	0	3179.46	3254.26	0	0	3267.44	2189.38	3463.61	2336.79	0	2673.2	0	0	0	3101.85	0	5971.82	0	0	0
4[13C]uracil	115.033	0	0	0	0	0	0	0	0	0	0	0	0	0	0	0	0	0	0	0	0	0	0	0	0
IMP	347.04	2.90172e+07	2.86801e+07	2.93693e+07	3.88108e+07	4.28194e+07	3.40737e+07	3.14369e+07	2.72778e+07	3.27003e+07	2.04537e+07	1.94516e+07	2.00175e+07	2.99184e+07	3.17734e+07	3.06982e+07	2.67758e+07	2.51546e+07	2.47533e+07	2.58123e+07	2.62061e+07	2.56727e+07	2.41519e+07	2.32153e+07	2.61924e+07
1[13C]IMP	348.043	3.45282e+06	3.49275e+06	3.50209e+06	5.1043e+06	5.49581e+06	3.69399e+06	3.86187e+06	3.64813e+06	4.46663e+06	2.74107e+06	2.6176e+06	2.14762e+06	4.02112e+06	4.31337e+06	4.33692e+06	3.50998e+06	3.56172e+06	3.38625e+06	3.46097e+06	3.67061e+06	3.45392e+06	2.91069e+06	2.9241e+06	3.13968e+06
2[13C]IMP	349.047	560150	770177	603139	891666	1.36917e+06	769771	917682	698280	866993	648049	522034	619371	819582	843034	832035	681716	742719	616328	853000	890751	776918	510291	481706	515038
3[13C]IMP	350.05	8.28598e+06	8.45934e+06	7.78503e+06	8.57744e+06	8.05967e+06	7.75484e+06	7.84072e+06	8.59468e+06	8.54732e+06	1.25793e+07	1.25196e+07	1.34836e+07	6.07403e+06	3.80025e+06	5.56982e+06	7.87992e+06	7.41416e+06	5.72028e+06	7.13224e+06	7.44423e+06	6.99091e+06	1.25324e+07	1.16433e+07	1.03806e+07
4[13C]IMP	351.053	1.01685e+06	872099	1.04739e+06	1.17033e+06	1.07974e+06	1.13459e+06	985063	1.07363e+06	1.05881e+06	1.75865e+06	1.63593e+06	1.93016e+06	667296	903053	773784	1.1724e+06	906632	921090	984596	1.13202e+06	1.08286e+06	1.32519e+06	1.33918e+06	1.60085e+06
5[13C]IMP	352.057	140652	79765.6	68590.6	33083.2	38246	132247	0	53506.2	99038.3	156663	112524	101386	0	22462.8	24016.2	0	37249.9	0	34088.2	53146.8	66898.1	0	0	62858
6[13C]IMP	353.06	0	65389	0	0	0	49014.1	0	0	0	11545.9	0	0	0	26917	26309.1	0	0	0	0	0	0	0	0	0
7[13C]IMP	354.063	2.02194e+06	2.73214e+06	2.26307e+06	2.45149e+06	1.95564e+06	1.88754e+06	2.83222e+06	2.05297e+06	1.97758e+06	1.34668e+06	1.03128e+06	2.31055e+06	256085	441695	263234	573608	998034	372683	614125	579037	681973	0	193550	253438
8[13C]IMP	355.067	187311	228002	185499	224587	0	91653.1	428062	176452	173886	174563	161828	215347	239042	498886	574968	0	125108	1.17167e+06	2.41879e+06	1.83228e+06	540767	0	0	0
9[13C]IMP	356.07	0	0	0	0	0	32237.7	58763.7	0	0	0	0	0	0	28121	0	0	0	66816.3	148186	100374	0	0	0	0
10[13C]IMP	357.073	0	0	0	0	0	0	0	0	0	0	0	0	0	21661.7	0	0	0	22742.6	34669.3	38398.3	0	0	0	0
ATP	505.989	1.66579e+06	2.14002e+06	1.01198e+06	968557	1.2947e+06	1.0183e+06	702818	1.70573e+06	1.17954e+06	2.98321e+06	3.35043e+06	2.28296e+06	2.10008e+06	2.53947e+06	1.38597e+06	2.23025e+06	3.47056e+06	2.34479e+06	2.10471e+06	2.24078e+06	2.20537e+06	2.85272e+06	3.26664e+06	2.07689e+06
1[13C]-ATP	506.992	28419.2	159576	49524.4	65045.3	0	0	0	34453.3	81572.8	256827	357636	172894	132340	104003	41725.8	136287	277522	269829	164404	177507	171153	251289	140231	170253
2[13C]-ATP	507.996	0	0	15811.2	0	0	0	0	0	0	8474.28	0	0	0	30644.1	0	0	0	0	0	0	0	0	0	0
3[13C]-ATP	508.999	0	0	0	0	0	0	0	0	0	0	0	0	0	0	0	0	0	0	0	0	0	0	0	0
4[13C]-ATP	510.002	0	0	0	0	0	0	0	0	0	0	0	0	0	0	0	0	0	0	0	0	0	0	0	0
5[13C]-ATP	511.006	0	0	0	0	0	0	0	0	0	0	0	0	0	27816.3	0	0	0	0	0	0	0	0	0	0
6[13C]-ATP	512.009	0	0	0	0	0	0	0	0	0	0	0	0	0	0	0	0	0	0	0	0	0	0	0	0
7[13C]-ATP	513.012	0	0	0	0	0	0	0	0	0	0	0	0	0	0	0	0	0	0	0	0	0	0	0	0
8[13C]-ATP	514.016	0	0	0	0	0	0	0	0	0	0	0	0	0	0	0	0	0	0	0	0	0	0	0	0
9[13C]-ATP	515.019	0	0	0	0	0	0	0	0	0	0	0	0	0	0	0	0	0	0	0	0	0	0	0	0
10[13C]-ATP	516.023	0	0	0	0	0	0	0	0	0	0	0	0	0	0	0	0	0	0	0	0	0	0	0	0
AMP	346.056	1.0274e+09	1.06743e+09	1.03454e+09	1.12384e+09	1.1957e+09	1.09791e+09	1.03434e+09	1.08498e+09	1.08169e+09	7.26409e+08	7.08581e+08	7.46063e+08	9.46852e+08	9.65957e+08	9.94514e+08	1.0691e+09	9.74214e+08	9.64538e+08	1.0053e+09	1.01703e+09	1.01353e+09	9.68099e+08	9.45094e+08	9.76187e+08
1[13C]AMP	347.059	1.17608e+08	1.21791e+08	1.17994e+08	1.29714e+08	1.37473e+08	1.27398e+08	1.19752e+08	1.2409e+08	1.26942e+08	8.27748e+07	8.01502e+07	8.54397e+07	1.08062e+08	1.11623e+08	1.15481e+08	1.22553e+08	1.11898e+08	1.10197e+08	1.17367e+08	1.18632e+08	1.19222e+08	1.08926e+08	1.07885e+08	1.10376e+08
2[13C]AMP	348.062	2.1568e+07	2.22332e+07	2.19141e+07	2.43882e+07	2.56706e+07	2.39421e+07	2.30072e+07	2.47321e+07	2.45432e+07	1.59492e+07	1.53333e+07	1.61922e+07	2.04285e+07	2.04095e+07	2.14813e+07	2.3054e+07	2.12675e+07	2.067e+07	2.23902e+07	2.39775e+07	2.34733e+07	1.42098e+07	1.99882e+07	2.07697e+07
3[13C]AMP	349.066	3.39596e+06	4.06682e+06	3.6133e+06	4.53103e+06	5.21778e+06	4.2462e+06	4.40095e+06	4.69272e+06	4.56471e+06	3.26572e+06	3.24424e+06	3.37168e+06	4.23507e+06	4.02416e+06	4.15145e+06	4.66152e+06	4.38905e+06	4.1342e+06	5.33136e+06	5.5557e+06	5.45441e+06	3.74171e+06	3.62838e+06	3.89347e+06
4[13C]AMP	350.069	437607	462567	358128	655996	619312	680427	478108	684193	477011	565635	747456	457037	809673	727958	774920	857495	691964	819168	1.00813e+06	989868	1.07618e+06	658726	492339	597895
5[13C]AMP	351.073	207729	0	0	158741	57930.2	0	44151.8	158455	97232.5	66514.1	111968	105767	51551.6	0	0	0	0	0	42432.5	96880.4	60534.5	14644.2	0	100314
6[13C]AMP	352.076	73537.7	151082	0	71368.4	0	0	0	190648	191720	60913.6	77897.5	107196	0	0	0	0	0	0	0	80512.1	46926.7	0	0	46444.4
7[13C]AMP	353.079	0	0	23990.7	66478.5	0	47403.6	0	0	26224.4	135654	150823	157328	0	66214.7	0	47983.8	0	0	66229.6	0	0	0	0	30424.5
8[13C]AMP	354.083	38420.3	42396.4	0	57141.8	54226	32451.6	60257.7	0	0	81148.2	0	0	0	30960.7	47584	0	50647.8	0	0	0	0	0	0	0
9[13C]AMP	355.086	0	0	0	0	0	0	0	0	0	0	0	0	33186.1	47913.3	37600.7	55903.5	0	124287	72549.5	117900	105208	54229.7	0	35436.9
10[13C]AMP	356.089	0	0	0	0	0	0	0	0	0	0	0	0	0	0	0	0	0	0	0	0	0	0	0	0
UMP	323.029	4.83336e+07	4.89284e+07	4.6667e+07	5.81854e+07	6.30486e+07	5.20844e+07	4.87339e+07	5.08257e+07	5.19101e+07	2.73015e+07	2.59482e+07	2.55714e+07	3.67473e+07	3.78072e+07	3.78471e+07	4.1891e+07	3.90838e+07	3.87945e+07	3.84931e+07	3.9112e+07	3.85125e+07	3.64912e+07	3.66766e+07	3.89147e+07
1[13C]-UMP	324.032	4.78065e+06	5.50867e+06	4.78016e+06	6.21521e+06	6.53072e+06	5.12103e+06	5.10844e+06	5.1837e+06	5.19374e+06	2.98226e+06	2.6793e+06	2.63408e+06	3.7587e+06	3.88697e+06	3.47123e+06	4.36659e+06	4.12601e+06	3.97799e+06	4.16846e+06	4.15691e+06	3.95156e+06	3.69833e+06	3.88826e+06	3.63493e+06
2[13C]-UMP	325.036	549034	843648	994131	1.00223e+06	1.0984e+06	1.30011e+06	1.14549e+06	1.07499e+06	995546	692027	804263	865838	421633	579875	738106	730551	572760	851174	971871	457821	789584	419555	655220	605541
3[13C]-UMP	326.039	212020	234131	332512	599087	398083	370340	406513	345793	380699	195795	220781	156181	206475	219271	263929	130428	327888	202805	384507	406031	329134	156406	224175	48050.5
4[13C]-UMP	327.043	31449	26227.1	0	0	0	0	0	0	0	0	26585	23485.2	0	0	15785.9	0	0	0	0	0	0	0	0	0
5[13C]-UMP	328.046	0	21563.6	0	0	0	0	0	0	0	12097.5	0	15312.2	0	17201.8	0	25041.9	0	0	0	0	0	0	0	20432
6[13C]-UMP	329.049	0	0	0	0	0	0	0	0	0	0	0	0	0	0	0	0	0	0	0	0	0	0	0	0
7[13C]-UMP	330.053	42967.1	51572	35306	0	0	0	0	0	0	125781	152002	236284	0	10263.4	38986	0	0	0	0	0	0	123187	92835.1	53881.8
8[13C]-UMP	331.056	298979	291381	239879	396604	340130	327436	376260	302611	302029	190027	175272	172948	336632	310239	292601	363813	312360	390499	276011	234058	311908	307978	445592	436023
9[13C]-UMP	332.059	24877.4	29798.4	0	0	0	14070.9	60178	0	0	0	20372	29681.3	28776.9	0	0	0	0	20446.5	0	0	28184.4	0	35237.9	0
CTP(4-)	481.977	0	0	0	0	0	0	0	0	0	0	0	0	0	0	0	0	0	0	0	0	0	0	0	0
1[13C]CTP(4-)	482.981	0	0	0	0	0	0	0	0	0	0	9387.12	0	0	0	0	0	0	0	0	0	0	0	0	0
2[13C]CTP(4-)	483.984	0	0	0	0	0	0	0	0	0	0	0	0	0	0	0	0	0	0	0	0	0	0	0	0
3[13C]CTP(4-)	484.987	0	0	0	0	0	0	0	0	0	0	0	0	0	0	0	0	0	0	0	0	0	24101.5	84054.7	59497.5
4[13C]CTP(4-)	485.991	0	0	0	0	0	0	0	0	0	0	0	0	0	0	0	0	0	0	0	0	0	0	0	0
5[13C]CTP(4-)	486.994	0	0	0	0	0	0	0	0	0	0	0	0	0	0	0	0	0	0	0	0	0	0	0	0
6[13C]CTP(4-)	487.997	0	0	0	0	0	0	0	0	0	0	0	0	0	0	0	0	0	0	0	0	0	0	0	0
7[13C]CTP(4-)	489.001	0	0	0	0	0	0	0	0	0	0	0	0	0	0	0	0	0	0	0	0	0	0	0	0
8[13C]CTP(4-)	490.004	0	0	0	0	0	0	0	0	0	0	0	0	0	0	0	0	0	0	0	0	0	0	0	0
9[13C]CTP(4-)	491.007	0	0	0	0	0	0	0	0	0	0	0	0	0	0	0	0	0	0	0	0	0	0	0	0
UTP(4-)	482.961	0	0	0	0	0	17236.3	0	0	0	0	15365.3	0	13585.6	22533.7	0	36678	0	0	0	0	0	35450.3	0	0
1[13C]UTP(4-)	483.965	0	0	0	0	0	0	0	0	0	0	0	0	0	0	0	0	0	0	0	0	0	0	0	0
2[13C]UTP(4-)	484.968	0	0	0	0	0	0	0	0	0	0	0	0	0	0	0	0	0	0	0	0	0	0	0	0
3[13C]UTP(4-)	485.971	0	0	0	0	0	0	0	0	0	0	0	0	0	0	0	0	0	0	0	0	0	0	0	0
4[13C]UTP(4-)	486.975	0	0	0	0	0	0	0	0	0	0	0	0	0	0	0	0	0	0	0	0	0	0	0	0
5[13C]UTP(4-)	487.978	0	0	0	0	0	0	0	0	0	0	0	0	0	0	0	0	0	0	0	0	0	0	0	0
6[13C]UTP(4-)	488.981	0	0	0	0	0	0	0	0	0	0	0	0	0	0	0	0	0	0	0	0	0	0	0	0
7[13C]UTP(4-)	489.985	0	0	0	0	0	0	0	0	0	0	0	0	0	0	0	0	0	0	0	0	0	0	0	0
8[13C]UTP(4-)	490.988	0	0	0	0	0	0	0	0	0	0	0	0	0	0	0	0	0	0	0	0	0	0	0	0
9[13C]UTP(4-)	491.991	0	0	0	0	0	0	0	0	0	0	0	0	0	0	0	0	0	0	0	0	0	0	0	0
citrate/isocitrate	191.02	6.47589e+08	7.81625e+08	7.17231e+08	8.54285e+08	9.47652e+08	8.86249e+08	7.63073e+08	8.80002e+08	9.01034e+08	5.01807e+08	4.94549e+08	5.03077e+08	6.50683e+08	7.36841e+08	7.12686e+08	5.22791e+08	5.79487e+08	5.85914e+08	4.6776e+08	4.86898e+08	4.89481e+08	4.99421e+08	4.69702e+08	5.34011e+08
1[13C]citrate/isocitrate	192.023	8.24606e+07	9.82025e+07	9.18373e+07	1.13628e+08	1.25243e+08	1.17676e+08	9.86858e+07	1.13407e+08	1.16754e+08	7.35545e+07	7.28982e+07	7.31208e+07	8.89697e+07	1.03202e+08	9.92732e+07	7.40786e+07	8.16043e+07	8.17897e+07	7.45599e+07	7.89467e+07	7.8628e+07	7.93572e+07	7.38529e+07	8.48171e+07
2[13C]citrate/isocitrate	193.026	3.18908e+07	3.85339e+07	3.50598e+07	4.67623e+07	5.07427e+07	4.79716e+07	3.98475e+07	4.56639e+07	4.65801e+07	3.56358e+07	3.55476e+07	3.64281e+07	4.45158e+07	5.13795e+07	4.91e+07	3.57907e+07	3.9934e+07	4.0071e+07	3.84382e+07	4.07295e+07	4.04933e+07	4.44863e+07	4.13081e+07	4.67014e+07
3[13C]citrate/isocitrate	194.03	7.40553e+06	9.29381e+06	8.28886e+06	1.15294e+07	1.28404e+07	1.23332e+07	9.13403e+06	1.06136e+07	1.10719e+07	9.45102e+06	9.69417e+06	1.01362e+07	1.07755e+07	1.23203e+07	1.14887e+07	8.28252e+06	9.51661e+06	9.74933e+06	1.14815e+07	1.20476e+07	1.21584e+07	1.30032e+07	1.19749e+07	1.38487e+07
4[13C]citrate/isocitrate	195.033	766435	629000	755439	735486	803019	1.10736e+06	1.00828e+06	636988	892230	1.71605e+06	1.75564e+06	1.88331e+06	1.35506e+06	1.58873e+06	1.75983e+06	1.21847e+06	1.37122e+06	1.20238e+06	1.88913e+06	1.74619e+06	1.81763e+06	2.47855e+06	2.26629e+06	2.44523e+06
5[13C]citrate/isocitrate	196.036	45571	0	45800.4	83007.8	189174	110624	100909	97829.6	36953.2	267162	382266	331165	210473	424141	313919	122840	228902	223611	421214	410549	487752	559167	491124	439935
6[13C]citrate/isocitrate	197.04	0	0	21435.5	0	0	0	0	0	0	0	27055.1	21547.8	0	0	45581.6	0	0	0	0	0	15238.4	0	0	21170.7
cis-aconitate	173.009	7.68236e+06	7.81529e+06	7.49269e+06	8.47474e+06	9.22007e+06	8.61743e+06	8.71223e+06	8.94354e+06	8.98728e+06	5.28917e+06	5.15816e+06	5.58719e+06	5.47288e+06	5.70444e+06	5.82414e+06	4.47912e+06	4.38916e+06	4.87682e+06	6.82947e+06	5.02367e+06	5.10285e+06	6.42499e+06	6.00156e+06	5.35397e+06
1[13C]cis-aconitate	174.012	720457	840401	630158	897994	1.05256e+06	935391	712868	890518	953351	558696	733755	542885	540381	586278	568660	552539	581618	536715	583427	526814	498702	533657	589889	441874
2[13C]cis-aconitate	175.016	78781	158999	252284	207596	191680	327240	171067	236091	193270	193260	220011	146055	183585	84649.2	191435	185250	170612	271815	191748	196277	335400	236385	124352	148382
3[13C]cis-aconitate	176.019	0	0	0	0	0	36028.1	0	0	16944.8	0	23826.9	20254.7	0	0	0	36326.2	19037	36434	29053.6	43591.9	19046.8	0	0	0
4[13C]cis-aconitate	177.023	0	0	0	0	0	0	0	0	0	0	0	0	0	0	0	0	0	0	0	0	0	0	0	0
5[13C]cis-aconitate	178.026	0	0	0	0	0	0	0	0	0	0	0	0	0	0	0	0	0	0	0	0	0	0	0	0
6[13C]cis-aconitate	179.029	0	0	0	0	0	0	0	0	0	0	0	0	0	0	0	0	0	0	0	0	0	0	0	0
2-oxoglutarate(2-)	145.014	6.74232e+07	7.73925e+07	6.78149e+07	5.51744e+07	5.85479e+07	5.72717e+07	7.03336e+07	6.71263e+07	5.83568e+07	3.46506e+07	3.37035e+07	3.14396e+07	4.67955e+07	4.31012e+07	4.1845e+07	3.6534e+07	3.6194e+07	3.83433e+07	4.84129e+07	4.13256e+07	3.98101e+07	1.49695e+08	1.55539e+08	1.56958e+08
1[13C]2-oxoglutarate(2-)	146.018	7.3007e+06	8.31356e+06	7.32933e+06	6.19867e+06	6.4844e+06	6.29566e+06	7.58168e+06	7.46e+06	6.11215e+06	3.61632e+06	3.53095e+06	3.25583e+06	4.91654e+06	4.58519e+06	4.59206e+06	4.41706e+06	4.3148e+06	4.80528e+06	5.73437e+06	4.88644e+06	4.82707e+06	1.46168e+07	1.5061e+07	1.53601e+07
2[13C]2-oxoglutarate(2-)	147.021	2.22524e+06	2.39989e+06	2.13378e+06	1.77119e+06	2.05187e+06	1.87164e+06	2.33198e+06	2.16403e+06	1.80846e+06	987497	1.05284e+06	893737	1.60379e+06	1.32969e+06	1.30374e+06	1.62251e+06	1.5694e+06	1.77421e+06	2.26371e+06	1.85822e+06	1.78099e+06	4.80381e+06	4.9054e+06	4.90191e+06
3[13C]2-oxoglutarate(2-)	148.024	0	0	55979.9	151135	191435	0	206898	167690	0	0	0	0	0	0	0	0	148546	0	56321.4	68590.1	109600	135327	22468.6	105009
4[13C]2-oxoglutarate(2-)	149.028	0	0	0	0	0	0	13303.2	0	0	0	0	0	0	0	0	0	13296.1	0	0	11643.6	11124.1	17097.5	30062.5	0
5[13C]2-oxoglutarate(2-)	150.031	0	0	0	0	0	0	0	0	0	0	0	0	0	0	0	0	0	0	0	0	0	0	0	0
succinate(2-)	117.019	1.95528e+09	1.93372e+09	1.83871e+09	2.06365e+09	2.00941e+09	2.30338e+09	2.04959e+09	2.06924e+09	2.00734e+09	1.15078e+09	1.08322e+09	1.06306e+09	1.658e+09	1.59881e+09	1.67154e+09	1.77572e+09	1.65109e+09	1.76532e+09	1.4342e+09	1.36538e+09	1.35689e+09	1.65753e+09	1.62683e+09	1.66743e+09
1[13C]succinate(2-)	118.023	1.86865e+08	1.84172e+08	1.75743e+08	2.07332e+08	2.01111e+08	2.31905e+08	1.92268e+08	1.94852e+08	1.89086e+08	1.16343e+08	1.09461e+08	1.07068e+08	1.67419e+08	1.62445e+08	1.69765e+08	1.89471e+08	1.74961e+08	1.87631e+08	1.81886e+08	1.73654e+08	1.72599e+08	2.06225e+08	2.02135e+08	2.08645e+08
2[13C]succinate(2-)	119.026	6.33031e+07	6.21614e+07	5.96395e+07	7.27124e+07	7.06725e+07	8.18755e+07	6.41312e+07	6.45788e+07	6.27972e+07	4.2359e+07	4.00406e+07	3.87691e+07	6.57532e+07	6.4047e+07	6.67892e+07	7.10739e+07	6.68717e+07	7.14369e+07	7.79827e+07	7.41395e+07	7.4923e+07	8.71425e+07	8.50142e+07	8.75917e+07
3[13C]succinate(2-)	120.029	3.96224e+06	3.99293e+06	3.68896e+06	4.11456e+06	4.28967e+06	4.4931e+06	3.82757e+06	3.57836e+06	3.54553e+06	3.39373e+06	3.25418e+06	3.23518e+06	5.21824e+06	4.89502e+06	5.09318e+06	5.26209e+06	4.89346e+06	5.44754e+06	8.22396e+06	7.89308e+06	7.60905e+06	8.75728e+06	8.35144e+06	8.62274e+06
4[13C]succinate(2-)	121.033	425125	400608	413700	539082	479960	619285	348025	192323	288696	516917	407293	534242	689862	643643	738790	730410	819098	820193	1.246e+06	1.25946e+06	1.23268e+06	1.27333e+06	1.19796e+06	1.11789e+06
Fumarate	115.004	4.36517e+07	4.65059e+07	4.52174e+07	5.02971e+07	4.96819e+07	4.52368e+07	4.16344e+07	4.59231e+07	4.37926e+07	3.4793e+07	3.39692e+07	3.46411e+07	3.6248e+07	3.77992e+07	3.79215e+07	3.72426e+07	3.465e+07	3.46311e+07	3.69108e+07	3.7996e+07	3.71296e+07	3.21514e+07	3.28381e+07	3.31449e+07
1[13C]Fumarate	116.007	3.07316e+06	3.37102e+06	3.29927e+06	3.6993e+06	3.81226e+06	3.25123e+06	2.93834e+06	3.41414e+06	3.2368e+06	2.71556e+06	2.97455e+06	2.93202e+06	3.0021e+06	3.18787e+06	3.26765e+06	3.89881e+06	3.35204e+06	3.48025e+06	3.82401e+06	3.99242e+06	4.03423e+06	2.87367e+06	2.54141e+06	2.7243e+06
2[13C]Fumarate	117.01	285275	366696	352303	677560	405752	284411	407882	412905	306632	543111	386386	467980	634901	571093	471277	1.09522e+06	898598	821706	847541	873818	1.07182e+06	383916	300404	317122
3[13C]Fumarate	118.014	157315	165819	84114.3	137637	114742	123588	101694	89930.8	135654	85898.5	84542.1	149993	161484	68359.2	146575	136262	147634	138680	163782	158537	262940	0	70533.8	180530
4[13C]Fumarate	119.017	1.08936e+07	1.03597e+07	9.53192e+06	8.92972e+06	8.37887e+06	8.19393e+06	8.27609e+06	8.09767e+06	7.70919e+06	7.52564e+06	7.45183e+06	7.46428e+06	5.73474e+06	5.65659e+06	5.57267e+06	6.44784e+06	5.91181e+06	5.7585e+06	5.67202e+06	5.79853e+06	5.60357e+06	5.08442e+06	5.43505e+06	5.21442e+06
glycine	74.0247	0	0	0	0	0	0	0	0	0	0	0	0	0	0	0	0	0	0	0	0	0	0	0	0
1[13C]glycine	75.0281	0	0	0	0	0	0	0	0	0	0	0	0	0	0	0	0	0	0	0	0	0	0	0	0
2[13C]glycine	76.0314	0	0	0	0	0	0	0	0	0	0	0	0	0	0	0	0	0	0	0	0	0	0	0	0
(S)-malate(2-)	133.014	3.30214e+08	3.53859e+08	3.46239e+08	3.68881e+08	3.62857e+08	3.40501e+08	3.08348e+08	3.52613e+08	3.3993e+08	2.76594e+08	2.72168e+08	2.76993e+08	2.50622e+08	2.68245e+08	2.60897e+08	2.49725e+08	2.31427e+08	2.3331e+08	2.38654e+08	2.54597e+08	2.50938e+08	2.53389e+08	2.54231e+08	2.55742e+08
1[13C](S)-malate(2-)	134.018	2.98226e+07	3.19723e+07	3.20868e+07	3.54383e+07	3.50105e+07	3.23602e+07	2.87692e+07	3.25384e+07	3.14308e+07	2.76481e+07	2.68788e+07	2.77658e+07	2.73932e+07	2.89211e+07	2.75857e+07	3.09219e+07	2.8766e+07	2.92388e+07	3.0841e+07	3.27141e+07	3.28221e+07	2.47856e+07	2.47809e+07	2.50386e+07
2[13C](S)-malate(2-)	135.021	6.37701e+06	6.52391e+06	6.57021e+06	8.59263e+06	7.98069e+06	7.37933e+06	6.3482e+06	7.34821e+06	6.78183e+06	6.40486e+06	6.08666e+06	6.583e+06	7.27578e+06	7.61461e+06	7.54143e+06	9.68575e+06	8.67974e+06	9.12986e+06	9.79364e+06	1.01974e+07	1.0503e+07	6.31744e+06	6.50467e+06	6.33976e+06
3[13C](S)-malate(2-)	136.024	3.10741e+06	3.45364e+06	3.35392e+06	3.33872e+06	3.17461e+06	2.93812e+06	2.52837e+06	3.26161e+06	3.43128e+06	2.7256e+06	2.43185e+06	2.48743e+06	2.74933e+06	3.07293e+06	3.26241e+06	3.83814e+06	3.38599e+06	3.58734e+06	4.49155e+06	4.62463e+06	4.81123e+06	2.85779e+06	3.1371e+06	3.26964e+06
4[13C](S)-malate(2-)	137.028	75276.2	81803.9	79257.9	58945.6	25834.1	29279.7	0	51733.1	0	57549.7	141612	83206.8	50592.2	82538.2	33694.4	108055	89076.6	117995	153472	178112	110960	65662.2	35382.4	16526.6
L-glutamate(1-)	146.046	1.17986e+09	1.2055e+09	1.15273e+09	1.56546e+09	1.65984e+09	1.33183e+09	1.20031e+09	1.23666e+09	1.29571e+09	7.59437e+08	6.84749e+08	6.91849e+08	9.27366e+08	9.46091e+08	9.3523e+08	9.89745e+08	8.5204e+08	8.33413e+08	9.34581e+08	9.57102e+08	9.72444e+08	8.69399e+08	8.69593e+08	9.11451e+08
1[13C]L-glutamate(1-)	147.049	1.01146e+08	1.03499e+08	9.93266e+07	1.40734e+08	1.50489e+08	1.19829e+08	1.08254e+08	1.11209e+08	1.16805e+08	7.16012e+07	6.40853e+07	6.48185e+07	8.51259e+07	8.66498e+07	8.65389e+07	1.06765e+08	9.12973e+07	8.90797e+07	9.85327e+07	9.91946e+07	1.01705e+08	8.12148e+07	8.1514e+07	8.45456e+07
2[13C]L-glutamate(1-)	148.053	2.35167e+07	2.36225e+07	2.29422e+07	3.42233e+07	3.67152e+07	2.8831e+07	2.58294e+07	2.62689e+07	2.85311e+07	1.89651e+07	1.65294e+07	1.68391e+07	2.33819e+07	2.34438e+07	2.29468e+07	3.63789e+07	3.12255e+07	3.1083e+07	3.21201e+07	3.30779e+07	3.2986e+07	2.48796e+07	2.48475e+07	2.60151e+07
3[13C]L-glutamate(1-)	149.056	4.25882e+06	2.97615e+06	4.0542e+06	6.47927e+06	6.14457e+06	6.76041e+06	5.64273e+06	4.03109e+06	4.23247e+06	2.86166e+06	2.76636e+06	2.67561e+06	3.43062e+06	3.72279e+06	3.52595e+06	6.09687e+06	5.73915e+06	5.12308e+06	5.14684e+06	5.40622e+06	5.39373e+06	3.76217e+06	3.66713e+06	4.11092e+06
4[13C]L-glutamate(1-)	150.059	35802.2	156955	0	253156	150901	183178	159295	100276	86193.2	219895	147178	190508	288409	129035	320274	705255	620117	529398	472710	472129	543381	293935	229859	373139
5[13C]L-glutamate(1-)	151.063	0	0	0	0	0	0	0	0	0	0	0	0	0	0	0	40152.1	70692.8	35954.5	0	41617.8	103841	0	0	0
Sucrose	341.109	1.75796e+07	1.65055e+07	1.77057e+07	3.89575e+07	3.82624e+07	3.7115e+07	2.64854e+07	2.55275e+07	2.51209e+07	5.44125e+06	5.68678e+06	5.86312e+06	1.75732e+06	1.75017e+06	1.63056e+06	1.08868e+06	1.22235e+06	1.12148e+06	366313	453397	496356	1.45709e+07	1.36754e+07	1.36754e+07
1[13C]Sucrose	342.112	4.02266e+06	4.45604e+06	3.77798e+06	9.03731e+06	8.23726e+06	8.3835e+06	6.25428e+06	6.16216e+06	5.59732e+06	1.08905e+06	1.2279e+06	1.35163e+06	7.67359e+06	7.66256e+06	7.75622e+06	5.0067e+06	5.42515e+06	5.1427e+06	2.31929e+06	2.20767e+06	2.38133e+06	6.22268e+07	6.05406e+07	6.05406e+07
213C]Sucrose	343.116	3.31899e+06	2.42345e+06	3.30304e+06	7.59529e+06	7.48911e+06	6.77721e+06	4.49926e+06	4.84848e+06	4.6913e+06	801603	1.05124e+06	1.10934e+06	1.59817e+06	1.23516e+06	1.56321e+06	1.08691e+06	966156	980258	396465	383013	396798	1.25271e+07	1.17482e+07	1.17482e+07
3[13C]Sucrose	344.119	67872.5	58108.8	53742.4	399325	202114	396920	0	227786	184366	0	0	0	0	56414	31186.7	21341.3	0	0	0	0	0	1.02516e+06	895994	895994
4[13C]Sucrose	345.122	0	0	0	0	0	0	0	0	0	0	0	0	0	0	0	0	0	0	0	0	0	0	0	0
5[13C]Sucrose	346.126	482148	381144	383056	832053	867895	611167	671480	664875	683937	260158	186486	402849	212114	183628	211548	115300	105628	130310	113863	69086.2	108430	1.00577e+06	1.0183e+06	1.0183e+06
6[13C]Sucrose	347.129	1.30993e+08	1.30582e+08	1.28351e+08	2.85408e+08	2.83743e+08	2.68273e+08	1.95509e+08	1.91537e+08	1.91049e+08	4.37702e+07	4.37558e+07	4.37265e+07	5.79081e+07	5.85974e+07	5.69784e+07	3.72934e+07	3.9752e+07	4.06098e+07	1.73376e+07	1.6558e+07	1.71922e+07	4.51439e+08	4.38743e+08	4.38743e+08
7[13C]Sucrose	348.132	0	0	0	0	0	0	0	0	0	0	0	0	71276.8	42166.7	82368.7	54230.6	0	26141.7	0	0	0	979554	978160	978160
8[13C]Sucrose	349.136	0	0	0	0	0	0	0	0	0	0	0	0	0	0	0	0	0	0	0	0	0	290332	277058	277058
9[13C]Sucrose	350.139	0	0	0	0	0	0	0	0	0	0	0	0	0	0	0	0	0	0	0	0	0	0	0	0
10[13C]Sucrose	351.142	0	0	0	0	0	0	0	0	0	0	0	0	17345.2	0	0	0	21558	0	0	0	0	0	0	0
11[13C]Sucrose	352.146	0	0	0	0	0	0	0	0	0	0	0	0	0	0	0	0	0	0	0	0	0	0	0	0
12[13C]Sucrose	353.149	0	0	0	0	0	0	0	0	0	0	0	0	0	0	0	0	0	0	0	0	0	0	0	0
D-glucose	179.056	3.67318e+08	3.87621e+08	3.89368e+08	4.29055e+08	3.92276e+08	3.84623e+08	3.57545e+08	3.80285e+08	3.67614e+08	2.54483e+08	2.39158e+08	2.61304e+08	3.21061e+08	3.20338e+08	3.28338e+08	2.70808e+08	2.45816e+08	2.51705e+08	2.46676e+08	2.61974e+08	2.53009e+08	3.81768e+08	3.9104e+08	3.9962e+08
1[13C]D-glucose	180.059	2.60839e+07	2.98276e+07	2.8706e+07	3.29663e+07	2.97757e+07	2.71447e+07	2.69024e+07	2.79251e+07	2.77219e+07	2.12746e+07	2.02754e+07	2.10898e+07	2.41932e+07	2.35348e+07	2.42857e+07	2.03134e+07	1.82781e+07	1.88427e+07	1.86196e+07	2.02039e+07	1.88988e+07	3.06316e+07	3.15026e+07	3.20574e+07
2[13C]D-glucose	181.063	4.25545e+06	3.91089e+06	4.59292e+06	4.535e+06	4.00534e+06	4.14624e+06	3.82412e+06	4.20346e+06	3.97352e+06	4.5576e+06	4.22938e+06	4.60541e+06	3.22433e+06	3.10478e+06	3.14227e+06	2.52111e+06	2.53226e+06	2.88745e+06	2.92549e+06	2.82293e+06	3.27731e+06	5.6474e+06	5.36349e+06	5.62085e+06
3[13C]D-glucose	182.066	8.4741e+06	8.40386e+06	8.70062e+06	9.9779e+06	8.58897e+06	8.78078e+06	7.55882e+06	8.02784e+06	7.92094e+06	1.03951e+07	1.00234e+07	1.08892e+07	6.86442e+06	7.11189e+06	7.20246e+06	6.1333e+06	5.31928e+06	5.531e+06	5.75997e+06	6.11507e+06	6.11257e+06	1.37723e+07	1.37593e+07	1.43755e+07
4[13C]D-glucose	183.07	1.1454e+06	1.18328e+06	1.31995e+06	1.51943e+06	1.47898e+06	1.43706e+06	1.08096e+06	1.12487e+06	1.19778e+06	1.75399e+06	1.5221e+06	1.86716e+06	1.42066e+06	1.3681e+06	1.4102e+06	1.09246e+06	1.05055e+06	1.09063e+06	1.15501e+06	1.31549e+06	1.08215e+06	2.10769e+06	2.17271e+06	2.31561e+06
5[13C]D-glucose	184.073	1.06116e+07	1.09656e+07	1.02733e+07	1.08165e+07	1.09723e+07	1.09357e+07	9.88984e+06	9.14861e+06	9.05197e+06	7.59235e+06	7.13199e+06	7.23976e+06	1.41568e+07	1.33011e+07	1.42181e+07	1.13812e+07	1.10129e+07	1.11857e+07	1.23857e+07	1.17549e+07	1.16582e+07	1.16214e+07	1.18071e+07	1.23322e+07
6[13C]D-glucose	185.076	1.63513e+08	1.73698e+08	1.56817e+08	1.67093e+08	1.6584e+08	1.67842e+08	1.49198e+08	1.39436e+08	1.37204e+08	1.07823e+08	1.06756e+08	1.07745e+08	2.12711e+08	2.00224e+08	2.18396e+08	1.73244e+08	1.64591e+08	1.76308e+08	1.92148e+08	1.78571e+08	1.79352e+08	1.77862e+08	1.81138e+08	1.85443e+08
G6P or F6P	259.022	6.75709e+08	6.74981e+08	6.19042e+08	3.97496e+08	4.42085e+08	3.8319e+08	3.75856e+08	3.82016e+08	3.85385e+08	5.49128e+08	4.90995e+08	4.90373e+08	2.52221e+08	2.53642e+08	2.41376e+08	2.92446e+08	2.79127e+08	2.56134e+08	2.22631e+08	2.18126e+08	2.42433e+08	4.77292e+08	4.97638e+08	4.93656e+08
1[13C]C6H13O9P(13)	260.026	4.91036e+07	4.89659e+07	4.47661e+07	2.9802e+07	3.18118e+07	2.79157e+07	2.73912e+07	2.82829e+07	2.88525e+07	4.22778e+07	3.80088e+07	3.76961e+07	1.87523e+07	1.87197e+07	1.80303e+07	2.21392e+07	2.06876e+07	1.98203e+07	1.75198e+07	1.70149e+07	1.91824e+07	3.79212e+07	3.95285e+07	3.9448e+07
2[13C]C6H13O9P(13)	261.029	65108.1	42592.9	68156.2	63078.5	58531.9	63652.9	57127.3	13477.7	221533	128511	79175.3	680885	99512.1	35462	48991.5	43046.6	33686.1	31957.3	224295	161132	186324	611857	0	0
3[13C]C6H13O9P(13)	262.032	6.93445e+06	6.83924e+06	6.63665e+06	4.01644e+06	4.50757e+06	3.72864e+06	3.72686e+06	4.03627e+06	4.09258e+06	1.22916e+07	1.08382e+07	1.12346e+07	3.01617e+06	2.87709e+06	2.91235e+06	5.03574e+06	5.02061e+06	4.60506e+06	5.4979e+06	5.12739e+06	5.68603e+06	1.68237e+07	1.7395e+07	1.7639e+07
4[13C]C6H13O9P(13)	263.036	1.11343e+06	976246	887153	622017	741562	613220	501694	465597	710819	1.77528e+06	1.69433e+06	1.44296e+06	491914	413045	515125	799901	749682	594806	739076	889413	935753	2.10733e+06	2.25154e+06	2.26103e+06
5[13C]C6H13O9P(13)	264.039	610457	631574	455702	442347	477514	399694	429212	300219	412557	1.08362e+06	958313	908714	289265	383788	264697	630982	676630	566242	711680	628787	841078	1.2197e+06	1.29825e+06	1.32167e+06
6[13C]C6H13O9P(13)	265.043	6.26571e+06	6.64962e+06	5.9863e+06	5.0673e+06	5.63598e+06	4.80568e+06	5.22768e+06	5.2238e+06	5.46657e+06	1.18648e+07	1.04023e+07	1.06409e+07	4.67421e+06	4.64214e+06	4.66272e+06	8.69974e+06	8.62651e+06	8.00934e+06	8.53917e+06	8.65474e+06	9.48334e+06	1.36685e+07	1.34794e+07	1.32344e+07
Fructose-1,6-bisphosphate	338.989	1.05946e+06	1.38676e+06	1.46454e+06	1.30969e+06	1.55339e+06	1.63139e+06	1.49116e+06	1.49653e+06	1.73704e+06	2.3832e+06	2.62597e+06	2.26468e+06	1.20014e+06	1.31835e+06	1.45247e+06	1.53112e+06	1.788e+06	1.60585e+06	1.83217e+06	1.81562e+06	2.01187e+06	1.66157e+06	1.70712e+06	1.80854e+06
1[13C]C6H14O12P2(7)	339.992	0	0	31471.7	19277.5	19539.4	27598.8	0	15712.6	0	125272	68286.1	121177	0	17974.9	17550.8	0	15572.2	40960.8	0	0	23510.7	23339.6	64364.7	24349.5
2[13C]C6H14O12P2(7)	340.995	0	0	0	0	0	0	0	0	0	0	0	0	0	0	0	0	0	0	0	0	0	0	0	0
3[13C]C6H14O12P2(7)	341.999	0	0	0	25883.4	0	0	41800.9	0	0	0	22844	0	0	0	0	40995.4	39074.5	18328	32515	24015.4	22373.4	22140.8	37541.2	71738
4[13C]C6H14O12P2(7)	343.002	0	27611	0	0	0	8731.48	8083.32	0	0	0	8149.56	0	0	0	0	0	0	0	0	0	0	0	0	0
5[13C]C6H14O12P2(7)	344.006	36358.7	0	0	29969.6	31530.9	98762.2	201872	46580.4	211867	26138.4	0	51554.5	66581.1	39770.4	71263.2	43611	0	0	0	0	36276.4	75474.5	23506.7	165717
6[13C]C6H14O12P2(7)	345.009	0	30371	41231.4	0	45919.3	74207.7	0	0	62739	0	0	0	0	45450.3	73443.2	0	40272.6	0	54758.3	31819.7	68571.5	0	0	0
Dihydroxyacetone phosphate	168.991	5.658e+06	5.7077e+06	5.73297e+06	5.1686e+06	5.34852e+06	4.70775e+06	4.55859e+06	4.57814e+06	4.85282e+06	4.42604e+06	4.39244e+06	4.4524e+06	2.95586e+06	3.39554e+06	3.20743e+06	5.65074e+06	5.17851e+06	4.78044e+06	5.21885e+06	5.22805e+06	5.8131e+06	4.4184e+06	4.53011e+06	4.30328e+06
1[13C]Dihydroxyacetone phosphate	169.994	101972	76066.6	57045.2	0	62332.9	91467.7	54957.1	26859.1	0	0	79710.3	51364.5	0	0	66113.3	92689.5	0	115289	104287	46178.6	33741.4	52258.3	75794.6	74722.2
2[13C]Dihydroxyacetone phosphate	170.997	0	0	0	0	62246	0	0	0	0	0	0	0	0	0	0	0	0	0	0	0	0	0	0	0
3[13C]Dihydroxyacetone phosphate	172.001	0	0	75720.1	60418	140936	0	24763.1	49035.1	36956.1	107653	127290	63584.2	152039	112169	189558	266209	369941	313887	368289	330241	532031	173192	115092	54388.4
3PG/2PG	184.986	1.50814e+07	1.70032e+07	1.63415e+07	1.38965e+07	1.44871e+07	1.26123e+07	1.361e+07	1.44817e+07	1.45505e+07	1.1652e+07	1.16681e+07	1.15908e+07	1.35174e+07	1.4833e+07	1.45276e+07	3.04197e+07	2.87457e+07	2.88099e+07	3.13019e+07	3.05082e+07	3.28562e+07	1.82483e+07	1.79967e+07	1.87307e+07
1[13C]3PG/2PG	185.99	320901	521934	269609	250865	317195	353555	338806	303481	278704	219365	291805	295347	279362	396508	478905	1.16975e+06	1.07539e+06	1.15579e+06	1.37778e+06	1.19113e+06	1.25247e+06	486977	576053	482157
2[13C]3PG/2PG	186.993	0	0	0	0	0	0	0	0	0	0	0	0	0	0	0	49757.5	99705.5	31184.1	184341	133569	94286.8	0	0	0
3[13C]3PG/2PG	187.996	65594.7	244416	201817	440717	307827	308067	167985	262004	374867	315882	391840	293076	679955	809948	787751	3.10149e+06	2.76149e+06	2.90471e+06	4.00673e+06	3.74696e+06	3.94972e+06	935639	790910	937947
Phosphoenolpyruvate	166.975	448799	575493	662640	479408	355456	475780	514164	406055	642946	646807	818167	834395	543067	614212	561038	980402	922553	947026	803731	902140	871322	932687	930585	961858
1[13C]Phosphoenolpyruvate	167.978	0	0	0	0	0	0	0	0	0	0	0	0	0	0	0	0	0	0	0	0	0	0	32117.7	0
2[13C]Phosphoenolpyruvate	168.982	204974	160873	53535	79280.3	89309.7	149612	143230	239861	102091	139086	59129.5	127332	107700	52517.2	57625.4	104331	80232.2	95896.3	82837.5	145591	36837.8	130809	194472	146702
3[13C]Phosphoenolpyruvate	169.985	0	0	0	0	0	0	0	0	0	0	0	0	0	0	0	0	0	0	0	0	0	0	0	0
pyruvate	87.0087	1.53054e+08	1.42183e+08	1.32267e+08	8.99607e+07	9.39045e+07	8.57935e+07	8.96676e+07	9.20749e+07	7.93423e+07	3.18701e+07	3.10393e+07	3.03213e+07	1.15966e+08	1.1073e+08	1.4328e+08	8.03952e+07	6.70209e+07	7.003e+07	6.07088e+07	5.42193e+07	5.30104e+07	5.87238e+07	6.31359e+07	6.43865e+07
1[13C]pyruvate	88.0121	7.27819e+06	6.74951e+06	6.18657e+06	4.54596e+06	4.5738e+06	4.16553e+06	4.25988e+06	4.53897e+06	3.84019e+06	1.68242e+06	1.63393e+06	1.61546e+06	5.78606e+06	5.60518e+06	7.00658e+06	4.34006e+06	3.60855e+06	3.75729e+06	3.44697e+06	3.04476e+06	2.96338e+06	3.46277e+06	3.74507e+06	3.79081e+06
2[13C]pyruvate	89.0155	970874	933364	893701	661442	664936	602579	599384	641631	536487	325123	240038	236088	941246	849649	1.18945e+06	789162	639265	646810	673941	628520	578494	801825	871518	859243
3[13C]pyruvate	90.0188	6.03803e+06	5.53649e+06	5.17343e+06	4.37556e+06	4.5162e+06	4.14519e+06	4.25395e+06	4.36024e+06	3.75985e+06	1.94115e+06	1.79724e+06	1.78347e+06	5.63433e+06	5.35398e+06	6.96994e+06	5.27687e+06	4.3457e+06	4.54861e+06	5.37699e+06	5.00515e+06	4.75712e+06	6.77506e+06	7.45779e+06	7.65702e+06
(R,s)-lactate	89.0244	1.1511e+09	1.16643e+09	1.16346e+09	1.08936e+09	1.10385e+09	1.05836e+09	1.01838e+09	1.06156e+09	1.04608e+09	9.66673e+08	9.40776e+08	9.47797e+08	1.07119e+09	1.04895e+09	1.14274e+09	1.35807e+09	1.37311e+09	1.31933e+09	1.06127e+09	1.02968e+09	1.04691e+09	1.2412e+09	1.22995e+09	1.24067e+09
1[13C](R,s)-lactate	90.0277	6.05077e+07	6.10786e+07	6.10503e+07	6.15003e+07	6.16774e+07	5.93121e+07	5.3562e+07	5.56038e+07	5.55257e+07	5.33076e+07	5.21896e+07	5.24088e+07	5.96917e+07	5.8364e+07	6.3946e+07	7.31382e+07	7.38828e+07	7.18102e+07	5.69397e+07	5.59059e+07	5.65935e+07	6.96653e+07	6.91416e+07	6.9905e+07
2[13C](R,s)-lactate	91.0311	1.07926e+07	1.05524e+07	1.09196e+07	1.18559e+07	1.19626e+07	1.14334e+07	9.27356e+06	9.64774e+06	9.58672e+06	1.13087e+07	1.10246e+07	1.09425e+07	1.16591e+07	1.15025e+07	1.2795e+07	1.56697e+07	1.58564e+07	1.5148e+07	1.18386e+07	1.18629e+07	1.18338e+07	1.59441e+07	1.61205e+07	1.63525e+07
3[13C](R,s)-lactate	92.0345	3.81592e+07	3.85977e+07	38723688	4.55586e+07	4.60089e+07	4.39442e+07	3.73778e+07	3.97387e+07	3.96095e+07	4.37158e+07	4.22665e+07	4.24475e+07	4.80331e+07	4.70836e+07	5.19799e+07	6.42336e+07	6.52201e+07	6.24384e+07	6.0264e+07	5.93509e+07	5.96497e+07	8.56357e+07	8.63254e+07	8.7192e+07
Glycerol 3-phosphate	171.006	1.59709e+08	1.66202e+08	1.63691e+08	1.35274e+08	1.37787e+08	1.17376e+08	1.18477e+08	1.26666e+08	1.28335e+08	1.5438e+08	1.46432e+08	1.47335e+08	1.48903e+08	1.56587e+08	1.53775e+08	3.44157e+08	3.00351e+08	3.00097e+08	4.21481e+08	4.35659e+08	4.39633e+08	1.61413e+08	1.62999e+08	1.67471e+08
1[13C]Glycerol 3-phosphate	172.01	5.99501e+06	6.44515e+06	6.07503e+06	5.31828e+06	5.34603e+06	4.4785e+06	4.31162e+06	4.70869e+06	4.74191e+06	6.55472e+06	6.21817e+06	6.26246e+06	5.67234e+06	5.70444e+06	5.95741e+06	1.4319e+07	1.27778e+07	1.21681e+07	1.84091e+07	1.8821e+07	1.91449e+07	6.78644e+06	6.57046e+06	6.97284e+06
2[13C]Glycerol 3-phosphate	173.013	73362.6	82465	161281	120147	161040	62351.9	54240.5	39731.1	140233	446876	408261	382139	63028.6	94351.3	79501.3	816764	663328	734330	1.79687e+06	1.82966e+06	1.85465e+06	237097	263342	356579
3[13C]Glycerol 3-phosphate	174.016	4.75019e+06	4.74603e+06	4.38208e+06	5.47434e+06	5.70462e+06	5.09494e+06	3.8181e+06	3.75681e+06	4.71389e+06	6.42761e+06	6.44747e+06	6.23766e+06	5.13345e+06	5.13101e+06	4.9327e+06	1.91896e+07	1.71717e+07	1.64446e+07	2.80795e+07	2.9175e+07	2.94196e+07	6.04718e+06	6.39852e+06	6.20999e+06
2-deoxy-D-ribose 5-phosphate/2-Deoxy-D-ribose 1-phosphate	213.017	218379	112117	144470	127194	66446.3	116613	116515	61166.3	195216	316952	292524	297060	0	0	0	0	36718.6	18415.7	10940.9	0	0	370145	414484	318414
1[13C]2-deoxy-D-ribose 5-phosphate/2-Deoxy-D-ribose 1-phosphate	214.02	0	0	0	27045	0	0	0	0	0	0	0	0	0	0	0	30898.1	25933	0	0	0	36745.4	0	0	0
2[13C]2-deoxy-D-ribose 5-phosphate/2-Deoxy-D-ribose 1-phosphate	215.024	0	0	0	0	0	0	0	0	0	0	0	0	0	0	0	0	0	0	0	0	0	0	0	0
3[13C]2-deoxy-D-ribose 5-phosphate/2-Deoxy-D-ribose 1-phosphate	216.027	1.75141e+06	756995	905542	617879	334770	1.85714e+06	0	1.1441e+06	964512	10122.4	0	0	3.61176e+06	3.64001e+06	2.23788e+06	990997	3.37843e+06	3.30581e+06	2.40949e+06	2.94678e+06	1.78567e+06	0	0	0
4[13C]2-deoxy-D-ribose 5-phosphate/2-Deoxy-D-ribose 1-phosphate	217.03	1.62562e+06	1.92412e+06	1.91552e+06	2.25689e+06	1.98702e+06	2.0528e+06	1.88393e+06	2.00134e+06	2.00375e+06	1.28534e+06	1.1696e+06	1.30399e+06	1.6584e+06	1.57083e+06	1.73715e+06	1.25607e+06	1.53566e+06	1.50211e+06	1.33366e+06	1.33064e+06	1.1954e+06	1.97582e+06	2.11248e+06	1.65175e+06
5[13C]2-deoxy-D-ribose 5-phosphate/2-Deoxy-D-ribose 1-phosphate	218.034	0	0	0	12866.5	0	20275	0	0	0	0	0	0	0	0	0	0	0	0	0	0	0	42054.3	0	0
D-ribose-5-phosphate	229.012	2.92167e+07	2.98015e+07	2.78841e+07	3.08098e+07	3.39113e+07	2.66595e+07	2.56847e+07	2.67096e+07	2.72513e+07	2.53648e+07	2.30823e+07	2.37846e+07	2.2286e+07	2.34895e+07	2.19031e+07	2.03934e+07	1.83012e+07	1.79394e+07	2.11051e+07	2.18429e+07	2.13302e+07	2.89589e+07	2.90487e+07	3.09033e+07
1[13C]C5H11O8P(5)	230.015	1.33985e+06	1.543e+06	1.35308e+06	1.56747e+06	1.61668e+06	1.21671e+06	1.32112e+06	1.43598e+06	1.28886e+06	1.61133e+06	1.30991e+06	1.38965e+06	1.18481e+06	1.09268e+06	1.17764e+06	1.07854e+06	983966	934278	1.05974e+06	1.12786e+06	1.22473e+06	1.59045e+06	1.61032e+06	1.58657e+06
2[13C]C5H11O8P(5)	231.019	0	75567.1	47289.5	83198.5	124109	117008	88437.2	35710.4	51900.1	292235	198642	267505	145714	135356	61967.9	154410	188202	252430	548348	290395	375345	215890	305923	311826
3[13C]C5H11O8P(5)	232.022	111955	50386.3	97346.5	64074	153681	136819	175878	138446	80406.4	228656	315685	199353	146216	187959	143199	350658	304640	235970	499533	427655	348854	375901	284141	377215
4[13C]C5H11O8P(5)	233.025	0	0	0	0	0	0	0	0	0	0	0	0	0	0	0	0	0	21099	0	0	0	0	0	0
5[13C]C5H11O8P(5)	234.029	166535	88500.3	212414	165538	113347	223202	236780	198246	127670	23874.4	105361	57778.6	91982.4	183910	216449	83011.4	83445.8	153011	90509.4	219065	52370.7	26571.4	0	0
D-Erythrose 4-phosphate	199.001	1.10136e+07	1.05588e+07	1.02282e+07	7.12252e+06	7.28425e+06	6.09013e+06	6.06654e+06	6.39476e+06	6.57023e+06	9.70218e+06	7.81713e+06	7.82217e+06	3.78065e+06	3.56162e+06	3.68613e+06	4.4305e+06	4.32088e+06	3.94089e+06	3.11547e+06	3.12737e+06	3.45513e+06	7.39865e+06	6.83932e+06	7.45604e+06
1[13C]D-Erythrose 4-phosphate	200.005	479366	450919	471302	311018	322335	188458	254055	288471	244692	564180	370684	404052	124395	105236	103925	175925	198727	54040.2	94260.3	174698	114167	556785	396245	491397
2[13C]D-Erythrose 4-phosphate	201.008	0	0	0	0	0	0	0	0	0	0	0	0	0	0	0	0	0	0	0	0	0	0	0	0
3[13C]D-Erythrose 4-phosphate	202.011	2.31799e+06	1.02901e+06	2.32604e+06	2.99746e+06	3.21339e+06	1.71552e+06	846315	5.79051e+06	3.67036e+06	3.74701e+06	3.26953e+06	3.84845e+06	6.89331e+06	6.70001e+06	6.57053e+06	6.22674e+06	6.90387e+06	7.04907e+06	4.91592e+06	5.06767e+06	5.10283e+06	5.37832e+06	4.74578e+06	5.38572e+06
4[13C]D-Erythrose 4-phosphate	203.015	121112	101256	128380	76340	61449	52273.5	162213	133541	36307.1	174092	134227	86130.9	83712.1	173306	48382.3	175639	21446.1	295069	213791	174473	114303	165530	178861	185146
5-Methylthio-5-deoxy-D-ribulose 1-phosphate/5-Methylthio-5-deoxy-D-ribose 1-phosphate	261.019	0	0	0	0	0	0	0	0	0	0	0	0	0	0	0	0	0	0	0	0	0	0	0	0
1[13C]5-Methylthio-5-deoxy-D-ribulose 1-phosphate/5-Methylthio-5-deoxy-D-ribose 1-phosphate	262.023	0	0	0	0	0	0	0	0	0	0	0	0	0	0	0	0	0	0	0	0	0	29792.6	0	0
2[13C]5-Methylthio-5-deoxy-D-ribulose 1-phosphate/5-Methylthio-5-deoxy-D-ribose 1-phosphate	263.026	0	0	0	0	0	0	0	0	0	0	0	0	0	0	0	0	0	0	0	0	0	0	0	0
3[13C]5-Methylthio-5-deoxy-D-ribulose 1-phosphate/5-Methylthio-5-deoxy-D-ribose 1-phosphate	264.029	0	0	0	0	0	0	0	0	0	0	0	0	0	0	0	0	0	0	0	0	0	0	0	0
4[13C]5-Methylthio-5-deoxy-D-ribulose 1-phosphate/5-Methylthio-5-deoxy-D-ribose 1-phosphate	265.033	0	0	0	0	0	0	0	0	0	0	0	0	0	0	0	0	0	0	0	0	0	0	0	0
5[13C]5-Methylthio-5-deoxy-D-ribulose 1-phosphate/5-Methylthio-5-deoxy-D-ribose 1-phosphate	266.036	0	0	0	0	0	0	0	0	0	0	0	22490.9	0	0	0	0	0	0	0	0	0	0	0	0
6[13C]5-Methylthio-5-deoxy-D-ribulose 1-phosphate/5-Methylthio-5-deoxy-D-ribose 1-phosphate	267.039	0	0	0	0	0	0	0	0	0	0	0	0	0	0	0	0	0	0	0	0	0	0	0	0
S-Adenosyl-L-homocysteine	385.129	0	0	0	0	0	0	35800.2	0	0	29047.4	22793.7	0	0	0	0	0	0	0	0	0	13118	0	0	0
1[13C]S-Adenosyl-L-homocysteine	386.132	0	0	0	0	0	0	0	0	0	0	0	0	0	0	0	0	0	0	0	0	0	0	0	0
2[13C]S-Adenosyl-L-homocysteine	387.136	0	0	0	0	0	0	0	0	0	0	0	0	0	0	0	0	0	0	0	0	0	0	0	0
3[13C]S-Adenosyl-L-homocysteine	388.139	0	0	0	0	0	0	0	0	0	0	0	0	0	0	0	0	0	0	0	0	0	0	0	0
4[13C]S-Adenosyl-L-homocysteine	389.142	0	0	0	0	0	0	0	0	0	0	0	30989.8	51338	0	0	0	0	0	40249.9	53368.1	65533.9	136018	136569	120086
5[13C]S-Adenosyl-L-homocysteine	390.146	0	0	0	0	0	0	0	0	0	0	0	0	0	0	0	0	0	0	0	0	0	0	0	0
6[13C]S-Adenosyl-L-homocysteine	391.149	244948	315028	206977	236919	253540	284103	241698	262775	267332	303388	245380	328595	139485	122585	140193	114971	105073	143521	31616.2	86532.8	130902	118985	260893	137596
7[13C]S-Adenosyl-L-homocysteine	392.152	0	0	0	0	0	0	0	0	0	0	0	0	0	0	0	15679.8	0	0	0	0	0	0	0	0
8[13C]S-Adenosyl-L-homocysteine	393.156	0	0	0	0	0	0	0	0	0	0	0	0	0	0	0	0	0	0	0	0	0	0	0	0
9[13C]S-Adenosyl-L-homocysteine	394.159	0	0	0	0	0	0	0	0	0	0	0	0	0	0	0	0	0	0	0	0	0	0	0	0
10[13C]S-Adenosyl-L-homocysteine	395.162	0	0	0	0	0	0	0	0	0	0	0	0	0	0	0	0	0	0	0	0	0	0	0	0
11[13C]S-Adenosyl-L-homocysteine	396.166	0	0	0	0	0	0	0	0	0	0	0	0	0	0	0	0	0	0	0	0	0	0	0	0
12[13C]S-Adenosyl-L-homocysteine	397.169	0	0	0	0	0	0	0	0	0	0	0	0	0	0	0	0	0	0	0	0	0	0	0	0
13[13C]S-Adenosyl-L-homocysteine	398.172	0	0	0	0	0	0	0	0	0	0	0	0	0	0	0	0	0	0	0	0	0	0	0	0
14[13C]S-Adenosyl-L-homocysteine	399.176	0	0	0	0	0	0	0	0	0	0	0	0	0	0	0	0	0	0	0	0	0	0	0	0
alanine	90.055	1.05283e+09	1.04482e+09	1.01189e+09	1.11107e+09	1.2581e+09	1.11131e+09	1.05258e+09	1.09731e+09	1.08844e+09	6.91287e+08	5.84693e+08	5.83272e+08	1.10953e+09	1.06965e+09	1.05264e+09	1.11349e+09	1.11701e+09	1.01368e+09	9.17077e+08	9.37361e+08	1.04507e+09	8.09089e+08	7.53972e+08	7.7195e+08
1[13C]alanine	91.0583	5.0169e+07	4.95692e+07	4.7095e+07	5.37497e+07	6.20721e+07	5.43088e+07	5.05295e+07	5.15079e+07	5.1715e+07	3.64577e+07	3.06665e+07	3.08451e+07	5.08709e+07	4.92087e+07	4.78994e+07	5.30846e+07	5.09896e+07	4.62496e+07	4.39922e+07	4.45564e+07	4.91951e+07	3.79762e+07	3.52231e+07	3.62435e+07
2[13C]alanine	92.0617	5.82069e+06	5.55293e+06	5.38855e+06	6.97918e+06	7.69018e+06	6.3831e+06	5.90031e+06	5.97454e+06	6.18867e+06	6.42261e+06	5.59203e+06	5.54848e+06	6.11445e+06	6.03797e+06	5.84165e+06	6.69325e+06	6.15518e+06	5.77598e+06	5.88989e+06	6.03674e+06	6.74406e+06	5.40938e+06	5.15515e+06	5.04971e+06
3[13C]alanine	93.065	9.11841e+06	9.61704e+06	9.22896e+06	1.28241e+07	1.43223e+07	1.14819e+07	1.04766e+07	1.02397e+07	1.08884e+07	1.03782e+07	8.92946e+06	9.00579e+06	1.28118e+07	1.23989e+07	1.15483e+07	1.39082e+07	1.19813e+07	1.15054e+07	1.31679e+07	1.36102e+07	1.4532e+07	1.17628e+07	1.30594e+07	1.29371e+07
choline	104.107	3.50186e+09	3.30629e+09	3.21054e+09	2.97448e+09	3.06659e+09	3.12701e+09	3.09304e+09	3.0657e+09	2.88194e+09	2.12818e+09	2.17473e+09	2.15946e+09	3.27121e+09	3.3478e+09	3.5615e+09	2.82834e+09	2.75225e+09	2.90041e+09	3.19261e+09	3.12225e+09	3.02347e+09	2.40231e+09	2.45593e+09	2.4504e+09
1[13C]choline	105.11	1.81356e+08	1.71262e+08	1.67246e+08	1.54991e+08	1.58794e+08	1.61869e+08	1.60178e+08	1.57642e+08	1.47545e+08	1.108e+08	1.12571e+08	1.12147e+08	1.69867e+08	1.73335e+08	1.85311e+08	1.46131e+08	1.41941e+08	1.51469e+08	1.65636e+08	1.61809e+08	1.56521e+08	1.24468e+08	1.2798e+08	1.27429e+08
2[13C]choline	106.114	3.41819e+06	3.21477e+06	2.89605e+06	3.15444e+06	2.94191e+06	3.19714e+06	2.93019e+06	2.79815e+06	2.79845e+06	2.11437e+06	1.9358e+06	2.09996e+06	3.30338e+06	3.28672e+06	3.54575e+06	3.00334e+06	2.80552e+06	2.76913e+06	3.24506e+06	3.09199e+06	3.00393e+06	2.30078e+06	2.18421e+06	2.39078e+06
3[13C]choline	107.117	0	0	0	0	0	0	0	0	0	0	0	0	0	0	0	0	0	24761	0	0	0	0	0	5711.58
4[13C]choline	108.12	0	0	0	0	0	0	0	0	0	0	0	0	0	0	0	0	0	0	0	0	0	0	0	0
5[13C]choline	109.124	0	0	0	0	0	0	0	0	0	0	0	0	0	0	0	0	0	0	0	0	0	0	0	0
dimethylglycine	104.071	1.55053e+08	1.53027e+08	1.49052e+08	1.59968e+08	1.77695e+08	1.73323e+08	1.46175e+08	1.53013e+08	1.4741e+08	1.22739e+08	1.07081e+08	1.08616e+08	1.68386e+08	1.61145e+08	1.65333e+08	1.83824e+08	1.90373e+08	1.7711e+08	1.5915e+08	1.66303e+08	1.74816e+08	1.71432e+08	1.49327e+08	1.56182e+08
1[13C]dimethylglycine	105.074	1.09046e+07	1.07806e+07	1.02475e+07	1.13009e+07	1.27913e+07	1.20318e+07	1.09208e+07	1.10941e+07	1.04761e+07	8.36361e+06	8.18949e+06	8.07482e+06	1.39025e+07	1.32115e+07	1.34307e+07	1.67206e+07	1.76193e+07	1.69253e+07	1.45281e+07	1.49981e+07	1.53898e+07	1.2777e+07	1.07421e+07	1.13193e+07
2[13C]dimethylglycine	106.077	2.76295e+06	2.8267e+06	2.65041e+06	2.94406e+06	3.39575e+06	3.48971e+06	2.8505e+06	3.10688e+06	2.83122e+06	2.65027e+06	2.27284e+06	2.15488e+06	4.54725e+06	4.30241e+06	4.33357e+06	6.77916e+06	7.39338e+06	7.13515e+06	5.78109e+06	5.55073e+06	6.25779e+06	3.59496e+06	3.28682e+06	3.47058e+06
3[13C]dimethylglycine	107.081	0	0	0	0	0	49398.9	0	0	0	83913.7	25013.3	48071.5	130165	176718	130783	710559	373059	611252	259180	422169	252690	98908	41403.1	85885.6
4[13C]dimethylglycine	108.084	0	0	0	0	0	0	0	0	0	0	0	0	35490.7	0	0	0	64659	70858.7	0	0	0	0	0	0
serine	106.05	2.91879e+08	2.79051e+08	2.7538e+08	2.7782e+08	2.97395e+08	3.09927e+08	2.68892e+08	2.72086e+08	2.58359e+08	2.33754e+08	2.26412e+08	2.16652e+08	3.38266e+08	3.15592e+08	3.2063e+08	3.17196e+08	3.44567e+08	3.34667e+08	2.72002e+08	2.73215e+08	2.87594e+08	3.19818e+08	2.88972e+08	2.82089e+08
1[13C]serine	107.053	1.64217e+07	1.58517e+07	1.52388e+07	1.66744e+07	1.71789e+07	1.86236e+07	1.61771e+07	1.64716e+07	1.5185e+07	1.51466e+07	1.4803e+07	1.42591e+07	2.70278e+07	2.51111e+07	2.46763e+07	2.94191e+07	3.06655e+07	2.92138e+07	2.44713e+07	2.43978e+07	2.52408e+07	2.43081e+07	2.21701e+07	2.12353e+07
2[13C]serine	108.057	3.19509e+06	3.30386e+06	3.34584e+06	3.93218e+06	4.09024e+06	4.35095e+06	3.57463e+06	3.66796e+06	3.23313e+06	3.88339e+06	4.07145e+06	3.78931e+06	8.89842e+06	8.42253e+06	8.65708e+06	1.00564e+07	1.08665e+07	1.05442e+07	8.28469e+06	8.48502e+06	8.90281e+06	7.49699e+06	7.00722e+06	6.92606e+06
3[13C]serine	109.06	2.02575e+06	2.06695e+06	2.21427e+06	2.19564e+06	2.4992e+06	2.33605e+06	1.8602e+06	1.8976e+06	1.82284e+06	2.66819e+06	3.07793e+06	2.75058e+06	4.12511e+06	3.88298e+06	3.65659e+06	4.57346e+06	5.21834e+06	5.07243e+06	3.8504e+06	3.63537e+06	3.98561e+06	3.37214e+06	3.28525e+06	2.89799e+06
cytosine	112.051	3.22079e+06	3.10301e+06	3.06251e+06	2.26046e+06	2.27006e+06	2.24917e+06	3.43122e+06	3.45748e+06	3.38159e+06	6.34722e+06	6.52885e+06	6.2753e+06	3.4083e+06	3.37217e+06	3.34294e+06	3.64289e+06	3.65009e+06	3.66978e+06	2.86156e+06	3.04369e+06	3.05591e+06	1.45671e+07	1.4161e+07	1.41263e+07
1[13C]cytosine	113.054	103470	111537	96893.6	66003.3	57575.5	53410.6	136180	134936	117765	240653	252248	241911	110008	117163	121984	128045	116499	141753	104189	110638	111510	581652	576255	584943
2[13C]cytosine	114.057	0	3702.1	0	0	3529.18	0	5013.54	0	0	2427.56	0	0	0	3642.57	0	0	0	0	0	0	0	0	0	0
3[13C]cytosine	115.061	0	2491.29	1578.05	0	0	0	1591.2	0	0	1863.22	3889.44	1488.37	0	0	0	0	1998.65	0	3824.07	0	2006.11	0	2238.22	0
4[13C]cytosine	116.064	0	0	0	0	0	0	0	0	0	0	0	0	0	0	0	0	0	0	0	0	0	0	0	0
Creatinine	114.066	710547	829551	785289	748056	807960	776584	616061	717683	709730	791455	810299	808203	517341	487348	493737	463847	616843	533243	409558	446442	479635	592687	723377	585444
1[13C]Creatinine	115.07	0	10005.6	0	0	6018.02	0	0	0	0	0	3964.04	1060.42	0	0	0	0	0	0	0	0	0	0	0	0
2[13C]Creatinine	116.073	0	0	0	0	0	0	0	0	0	0	0	0	0	0	0	0	0	0	0	0	0	0	0	0
3[13C]Creatinine	117.076	0	0	0	0	0	0	0	0	0	0	0	0	0	0	0	0	0	0	0	0	0	0	0	0
4[13C]Creatinine	118.08	0	0	0	0	0	0	0	0	0	0	0	0	0	0	0	0	0	0	0	0	0	0	0	0
proline	116.071	4.62486e+09	4.84979e+09	5.11964e+09	6.04611e+09	5.83675e+09	5.327e+09	5.30655e+09	6.1396e+09	5.50559e+09	2.87568e+09	2.70307e+09	2.74568e+09	3.64478e+09	3.72997e+09	3.93765e+09	3.16084e+09	2.89818e+09	3.03297e+09	3.60733e+09	3.79889e+09	3.71225e+09	3.18701e+09	3.19973e+09	3.24902e+09
1[13C]proline	117.074	4.38646e+08	4.60838e+08	4.86161e+08	6.19656e+08	5.94741e+08	5.424e+08	5.33561e+08	6.2155e+08	5.56245e+08	2.60639e+08	2.44726e+08	2.47865e+08	3.57554e+08	3.64871e+08	3.83649e+08	3.34702e+08	3.04994e+08	3.22012e+08	3.88754e+08	4.10815e+08	4.02585e+08	2.74766e+08	2.77403e+08	2.81891e+08
2[13C]proline	118.077	1.17765e+08	1.22882e+08	1.32429e+08	1.88054e+08	1.80714e+08	1.64232e+08	1.55446e+08	1.8043e+08	1.62558e+08	7.02139e+07	6.51758e+07	6.71772e+07	1.09908e+08	1.1303e+08	1.19768e+08	1.19804e+08	1.09279e+08	1.13593e+08	1.4494e+08	1.55079e+08	1.50542e+08	7.45073e+07	7.35544e+07	7.52839e+07
3[13C]proline	119.081	1.65747e+07	1.72409e+07	1.83238e+07	2.72153e+07	2.50689e+07	2.35229e+07	2.11591e+07	2.4831e+07	2.19695e+07	1.07719e+07	1.02092e+07	1.00203e+07	1.43786e+07	1.46823e+07	1.58401e+07	1.66306e+07	1.54066e+07	1.60875e+07	2.02189e+07	2.15287e+07	2.05289e+07	9.69647e+06	9.90185e+06	9.857e+06
4[13C]proline	120.084	811065	527808	514457	1.15952e+06	997426	1.0244e+06	907665	1.00729e+06	907407	575558	495735	317049	917144	906119	822344	1.42575e+06	1.36791e+06	1.44866e+06	1.60113e+06	1.49045e+06	1.61912e+06	446647	430539	372519
5[13C]proline	121.087	0	0	0	0	0	0	0	0	0	0	0	0	0	0	0	0	0	0	0	22254.2	59778.8	0	0	0
Betaine	118.086	8.87412e+08	9.92349e+08	9.98313e+08	9.31211e+08	9.05183e+08	8.75466e+08	8.18279e+08	8.87602e+08	7.7005e+08	6.63801e+08	6.61895e+08	6.88888e+08	8.93049e+08	9.00362e+08	9.57786e+08	9.85721e+08	9.84383e+08	9.91985e+08	1.01326e+09	9.73892e+08	9.86441e+08	1.18703e+09	1.20111e+09	1.24636e+09
1[13C]betaine	119.09	4.83405e+07	5.38948e+07	5.44821e+07	5.10093e+07	4.93451e+07	4.75844e+07	4.45764e+07	4.83878e+07	4.1232e+07	3.60878e+07	3.56336e+07	3.76604e+07	4.85198e+07	4.93843e+07	5.10701e+07	5.30026e+07	5.34784e+07	5.25395e+07	5.55382e+07	5.19575e+07	5.29072e+07	6.46078e+07	6.45166e+07	6.69779e+07
2[13C]betaine	120.093	806757	793763	862358	780704	597965	582606	628579	656699	502408	600031	599286	681855	859021	736918	707668	806828	977757	943233	829334	871870	929305	1.05524e+06	1.12257e+06	1.31425e+06
3[13C]betaine	121.096	0	0	0	0	0	0	0	0	0	0	0	0	0	0	0	0	0	0	0	0	0	0	0	0
4[13C]betaine	122.1	0	0	0	0	0	0	0	0	0	0	0	0	0	0	0	0	0	0	0	0	0	0	0	0
5[13C]betaine	123.103	0	0	0	0	0	0	0	0	0	0	0	0	0	0	0	0	0	0	0	0	0	0	0	0
threonine	120.066	2.79119e+08	2.78739e+08	2.72789e+08	3.18463e+08	3.65123e+08	3.34471e+08	2.77701e+08	2.90123e+08	2.90656e+08	2.48346e+08	2.07561e+08	2.09327e+08	3.39411e+08	3.39099e+08	3.26249e+08	3.57979e+08	3.57084e+08	3.28966e+08	3.00208e+08	3.03352e+08	3.40509e+08	2.90865e+08	2.66514e+08	2.70417e+08
1[13C]threonine	121.069	1.19274e+07	1.14601e+07	1.18491e+07	1.34905e+07	1.53595e+07	1.46184e+07	1.15066e+07	1.28288e+07	1.25567e+07	1.07196e+07	9.00821e+06	9.04627e+06	1.46576e+07	1.47503e+07	1.39658e+07	1.52051e+07	1.53592e+07	1.40311e+07	1.2767e+07	1.31741e+07	1.51323e+07	1.2336e+07	1.13167e+07	1.19584e+07
2[13C]threonine	122.072	75352.4	36844.6	57084.2	55560.8	141333	132774	97844.4	0	43653	24856.9	34120.5	37337.7	144113	162116	66303.6	77445.1	91256.7	61164.2	79972.7	46292.8	92370.8	0	60358.1	46103.7
3[13C]threonine	123.076	0	0	0	0	0	0	0	0	0	0	0	0	0	0	0	0	0	0	0	0	0	0	0	0
4[13C]threonine	124.079	0	0	0	0	0	0	0	0	0	0	0	0	0	0	0	0	0	0	0	0	0	0	0	0
cysteine	122.027	6.39603e+06	7.29958e+06	6.94812e+06	1.58685e+07	1.61759e+07	1.31018e+07	8.1795e+06	9.39826e+06	9.50583e+06	2.77392e+06	2.66596e+06	2.31019e+06	5.4269e+06	5.97966e+06	6.18817e+06	5.69414e+06	5.27224e+06	5.1448e+06	6.69495e+06	7.33565e+06	7.38718e+06	5.40961e+06	5.78965e+06	5.54161e+06
1[13C]cysteine	123.03	30867.8	165597	93109.1	417278	380611	382394	188516	79545.4	165436	0	30110.9	0	132555	136625	109526	87699.7	62030.4	104481	217003	142358	203882	87704.4	91363.7	207459
2[13C]cysteine	124.034	0	0	0	0	0	0	0	0	0	0	0	0	0	0	0	0	0	0	0	0	0	0	0	0
3[13C]cysteine	125.037	0	0	0	0	0	0	0	0	0	0	0	0	0	0	0	0	0	0	0	0	0	0	0	0
creatine	132.077	156000	144750	196475	67466.2	187789	148266	100220	93988.4	71619	379082	384723	335644	133179	264326	139174	202678	232958	302080	172404	172457	149043	539083	495919	505132
1[13C]creatine	133.08	0	0	0	0	22966.5	0	0	0	15305.1	13239.3	22512.1	12339.4	13644.4	0	0	16611	8409.15	24423.6	10996	0	0	14657.8	14605.6	46021.4
2[13C]creatine	134.083	0	0	0	0	0	0	0	0	0	0	0	0	0	0	0	0	0	0	0	0	0	0	0	0
3[13C]creatine	135.087	0	0	0	0	0	0	0	0	0	0	0	0	0	0	0	0	0	0	0	0	0	0	0	0
4[13C]creatine	136.09	0	0	0	0	0	0	0	0	0	0	0	0	0	0	0	0	0	0	0	0	0	0	0	0
ornithine	133.097	1.18826e+07	1.15433e+07	1.09682e+07	2.09661e+07	2.22287e+07	2.3973e+07	1.09678e+07	1.09497e+07	1.04401e+07	9.02832e+06	9.42746e+06	9.00423e+06	4.1841e+07	3.82999e+07	3.86306e+07	2.44388e+07	2.55544e+07	2.70583e+07	3.64349e+07	3.49302e+07	3.67924e+07	9.21737e+06	8.83016e+06	8.889e+06
1[13C]ornithine	134.101	597625	592667	571654	1.12004e+06	1.22888e+06	1.34858e+06	538073	626040	582800	499445	521080	480041	2.47004e+06	2.20182e+06	2.20475e+06	1.36959e+06	1.47639e+06	1.52357e+06	2.10175e+06	1.99015e+06	2.03333e+06	523014	468655	466606
2[13C]ornithine	135.104	0	4069.93	0	7274.7	6914.12	17821.4	0	15537.1	27817.2	7759.62	3331.05	2939.4	48091.7	82009	80034.3	15734.1	36229.7	15023.5	58895.3	17834.3	24302.2	0	18017.9	0
3[13C]ornithine	136.107	0	0	0	0	0	0	0	0	0	0	0	0	0	0	0	0	0	0	0	0	0	0	0	0
4[13C]ornithine	137.111	0	0	0	0	0	0	0	0	0	0	0	0	0	0	0	0	0	0	0	0	0	0	0	0
5[13C]ornithine	138.114	0	0	0	0	0	0	0	0	0	0	0	0	0	0	0	0	0	0	0	0	0	0	0	0
asparagine	133.061	1.50694e+08	1.51399e+08	1.41159e+08	1.47538e+08	1.58684e+08	1.65376e+08	1.3755e+08	1.43862e+08	1.36509e+08	1.16308e+08	1.1532e+08	1.10744e+08	1.50821e+08	1.43472e+08	1.39971e+08	1.26995e+08	1.35439e+08	1.3688e+08	1.21402e+08	1.23144e+08	1.26947e+08	1.3239e+08	1.22743e+08	1.18391e+08
1[13C]asparagine	134.064	7.11497e+06	6.96856e+06	6.58176e+06	6.98452e+06	7.11596e+06	7.719e+06	6.77356e+06	7.00888e+06	6.14498e+06	4.96388e+06	5.0323e+06	4.92308e+06	6.7971e+06	6.53126e+06	6.9148e+06	5.90781e+06	6.16506e+06	6.46208e+06	5.28339e+06	5.80716e+06	5.76081e+06	6.09676e+06	5.51612e+06	5.08087e+06
2[13C]asparagine	135.067	33241.3	48104.4	28607.3	80782.5	57368.8	32277.2	39120.5	32660	93996.3	55865.1	28469.8	31252.9	66040.7	127902	81991.1	98347.5	138894	248486	161024	0	83517	40065.6	68931	34201.4
3[13C]asparagine	136.071	0	0	0	0	0	0	0	0	0	0	0	0	0	36981	49678	35116.8	32633.1	58548.2	0	0	0	42354.6	0	0
4[13C]asparagine	137.074	0	0	0	0	0	0	0	0	0	0	0	0	0	0	0	0	0	0	0	0	0	0	0	0
glutamine	147.076	2.50888e+09	2.47977e+09	2.40868e+09	2.56792e+09	2.93806e+09	2.87414e+09	2.53934e+09	2.5918e+09	2.43318e+09	1.80578e+09	1.60121e+09	1.62313e+09	2.90635e+09	2.67634e+09	2.75603e+09	2.34912e+09	2.54894e+09	2.4011e+09	2.23424e+09	2.24352e+09	2.41478e+09	2.33831e+09	2.02557e+09	2.0425e+09
1[13C]glutamine	148.08	2.58009e+08	2.54182e+08	2.47183e+08	2.81743e+08	3.21613e+08	3.1805e+08	2.71535e+08	2.7118e+08	2.59552e+08	1.90085e+08	1.68593e+08	1.68535e+08	3.57194e+08	3.2759e+08	3.37109e+08	3.48582e+08	3.80635e+08	3.56859e+08	3.1265e+08	3.12674e+08	3.36357e+08	2.60072e+08	2.24146e+08	2.27985e+08
2[13C]glutamine	149.083	7.6628e+07	7.67125e+07	7.45641e+07	9.24318e+07	1.05518e+08	1.03064e+08	8.31422e+07	8.367e+07	8.12469e+07	6.09396e+07	5.47155e+07	5.45989e+07	1.39557e+08	1.27206e+08	1.31513e+08	1.66957e+08	1.81389e+08	1.71605e+08	1.3605e+08	1.3922e+08	1.47372e+08	9.59703e+07	8.29024e+07	8.26457e+07
3[13C]glutamine	150.086	1.09261e+07	1.04666e+07	1.01247e+07	1.32397e+07	1.50762e+07	1.53624e+07	1.10279e+07	1.14321e+07	1.1073e+07	9.08067e+06	8.24694e+06	8.30665e+06	2.10303e+07	1.94208e+07	2.02735e+07	2.8579e+07	3.25017e+07	2.98948e+07	2.2871e+07	2.26477e+07	2.39606e+07	1.36405e+07	1.15202e+07	1.16052e+07
4[13C]glutamine	151.09	498053	681895	527868	766017	1.12353e+06	1.00546e+06	585332	786290	909151	592297	664587	596039	2.19596e+06	1.99153e+06	2.2036e+06	4.57825e+06	4.76582e+06	4.77979e+06	2.7704e+06	2.66122e+06	2.92422e+06	1.32282e+06	1.01347e+06	1.34439e+06
5[13C]glutamine	152.093	0	0	0	0	0	0	0	0	0	0	0	0	115757	0	0	393435	729876	740235	286598	171620	259111	0	56704.3	0
glutamate	148.06	6.69656e+08	6.81273e+08	6.51472e+08	8.89308e+08	9.42845e+08	7.3492e+08	6.54015e+08	7.05433e+08	7.16409e+08	4.64599e+08	4.31018e+08	4.07693e+08	5.39787e+08	5.45002e+08	5.25054e+08	5.74439e+08	5.06309e+08	4.77739e+08	5.35051e+08	5.57108e+08	5.73652e+08	4.87527e+08	4.92989e+08	4.86265e+08
1[13C]glutamate	149.064	5.811e+07	5.97052e+07	5.75618e+07	8.131e+07	8.70325e+07	6.76255e+07	6.00243e+07	6.46341e+07	6.57423e+07	4.37032e+07	4.11941e+07	3.82022e+07	4.99867e+07	5.09336e+07	4.87737e+07	6.28033e+07	5.52802e+07	5.1373e+07	5.65769e+07	5.9147e+07	6.03392e+07	4.64005e+07	4.70397e+07	4.64373e+07
2[13C]glutamate	150.067	1.25025e+07	1.36656e+07	1.25648e+07	2.02364e+07	2.05737e+07	1.61502e+07	1.41921e+07	1.50146e+07	1.50238e+07	1.12699e+07	1.08562e+07	9.94625e+06	1.36394e+07	1.38607e+07	1.31998e+07	2.14385e+07	1.91397e+07	1.82515e+07	1.85607e+07	1.92213e+07	2.028e+07	1.39546e+07	1.42708e+07	1.44231e+07
3[13C]glutamate	151.071	1.99208e+06	2.0389e+06	1.86578e+06	2.77639e+06	3.12141e+06	2.43818e+06	2.08539e+06	2.09761e+06	2.10564e+06	1.95051e+06	2.23002e+06	1.8532e+06	2.72473e+06	2.75193e+06	2.4876e+06	4.67234e+06	3.34665e+06	3.25463e+06	3.12894e+06	3.24261e+06	4.29056e+06	2.09621e+06	2.12079e+06	2.08449e+06
4[13C]glutamate	152.074	105102	0	82801.7	141338	199765	153551	89358.5	56396.1	20310.3	152144	171890	139938	163990	200403	142565	471299	468346	327632	334978	345527	329750	213693	154370	137005
5[13C]glutamate	153.077	0	0	0	0	0	0	0	0	0	0	0	0	0	0	0	30174.1	19620.3	0	0	0	0	0	0	0
methionine	150.058	1.21703e+09	1.43581e+09	1.13304e+09	5.65502e+08	5.60644e+08	5.94157e+08	5.72462e+08	5.37899e+08	5.00942e+08	7.03662e+08	6.89737e+08	7.35167e+08	1.17357e+09	1.28106e+09	1.26588e+09	5.40915e+08	5.35204e+08	5.38835e+08	6.0027e+08	5.43728e+08	5.6673e+08	9.92196e+08	1.04846e+09	1.05402e+09
1[13C]methionine	151.062	6.65784e+07	7.89784e+07	6.24856e+07	3.10792e+07	3.08375e+07	3.19268e+07	3.1464e+07	2.90986e+07	2.73243e+07	3.87122e+07	3.7945e+07	4.04356e+07	6.34343e+07	7.09726e+07	6.91501e+07	2.90302e+07	2.8948e+07	2.96258e+07	3.3151e+07	2.9487e+07	3.08905e+07	5.48083e+07	5.78872e+07	5.77077e+07
2[13C]methionine	152.065	700337	891285	797744	336444	374037	351076	358827	326246	277703	387701	409974	448779	624180	832252	935320	392409	296336	289874	321651	260732	299652	658027	612310	644576
3[13C]methionine	153.068	0	0	0	0	0	0	0	15782.7	0	18548.5	16943.2	0	0	0	0	0	0	0	0	0	0	0	0	0
4[13C]methionine	154.072	0	0	0	0	0	0	21253.4	0	0	0	0	0	0	0	0	0	0	0	0	0	0	0	0	0
5[13C]methionine	155.075	0	0	0	0	0	0	0	0	0	0	0	0	0	0	0	0	0	0	0	0	0	0	0	0
guanine	152.057	2.09983e+06	2.10828e+06	1.95506e+06	2.15356e+06	2.17353e+06	2.09204e+06	2.11127e+06	2.13291e+06	2.07453e+06	1.26615e+06	1.34672e+06	1.41839e+06	2.32729e+06	2.39636e+06	2.44708e+06	1.24137e+06	1.30173e+06	1.36633e+06	1.52991e+06	1.34769e+06	1.42709e+06	1.31889e+06	1.38933e+06	1.34951e+06
1[13C]guanine	153.06	30121.4	28992.9	18014	19395.6	44818.7	37040.4	39218.3	41410.5	49239.8	35166.1	41433.9	49822.7	15035	16132.8	15978.2	0	0	0	0	0	0	0	0	0
2[13C]guanine	154.063	0	70021.2	0	0	0	0	0	0	47222.3	15974.6	19661.5	20654.9	0	2667.68	0	68149.6	66838.4	0	0	0	0	56462.2	0	109247
3[13C]guanine	155.067	0	0	0	0	0	0	0	0	0	0	0	0	0	0	0	0	0	0	0	0	0	0	0	0
4[13C]guanine	156.07	0	0	0	0	0	0	0	0	0	0	0	0	0	0	0	0	0	0	0	0	0	0	0	0
5[13C]guanine	157.073	0	0	0	0	0	0	0	3622.93	5728.4	0	1029.15	7146.89	0	0	5743.71	0	0	0	0	0	0	0	0	0
histidine	156.077	6.38053e+09	6.07628e+09	5.99153e+09	6.69208e+09	7.13968e+09	7.23271e+09	6.58668e+09	6.69996e+09	6.12954e+09	4.37693e+09	4.4462e+09	4.42366e+09	6.84532e+09	6.97664e+09	7.16568e+09	5.79691e+09	5.74174e+09	6.0875e+09	6.62127e+09	6.45567e+09	6.33341e+09	5.2725e+09	5.28472e+09	5.22874e+09
1[13C]histidine	157.08	4.24942e+08	4.03832e+08	4.01681e+08	4.45854e+08	4.74272e+08	4.82829e+08	4.40476e+08	4.47296e+08	4.10645e+08	2.9113e+08	2.97644e+08	2.9444e+08	4.57076e+08	4.67731e+08	4.77466e+08	3.88338e+08	3.83532e+08	4.08787e+08	4.42778e+08	4.32319e+08	4.25753e+08	3.52875e+08	3.54368e+08	3.4786e+08
2[13C]histidine	158.083	8.41318e+06	7.63379e+06	7.3692e+06	8.19054e+06	8.51143e+06	9.40178e+06	8.45212e+06	8.25359e+06	7.75467e+06	5.26807e+06	5.73424e+06	5.48209e+06	8.4899e+06	9.09426e+06	9.19851e+06	7.32035e+06	7.18277e+06	7.40439e+06	8.70017e+06	8.10432e+06	8.30867e+06	6.74934e+06	6.96088e+06	6.10596e+06
3[13C]histidine	159.087	7699.57	41041.9	30755.1	47482.3	36945.6	29281.6	64385.5	56047.4	71528.8	131587	36221.6	33617.5	52891.8	32278.8	7050.25	27684.9	14479.6	46881.4	60556.9	86624.6	22862.3	35773.8	17447.6	8409.46
4[13C]histidine	160.09	0	0	0	0	0	0	0	0	0	0	0	0	0	0	0	0	0	0	0	0	0	0	0	0
5[13C]histidine	161.094	0	0	0	0	0	0	0	3162.68	0	0	0	0	0	0	0	0	0	0	0	0	0	0	0	0
6[13C]histidine	162.097	0	0	0	0	0	0	0	0	0	0	0	0	0	0	0	0	0	0	0	0	0	0	0	0
2-Aminooctanoic acid	160.133	3.06663e+07	2.8726e+07	2.93672e+07	1.3641e+07	1.45795e+07	1.35875e+07	2.30285e+07	2.39545e+07	2.12248e+07	8.78734e+06	9.73505e+06	9.37532e+06	5.71348e+07	6.35549e+07	6.02696e+07	4.52042e+07	4.45723e+07	4.71562e+07	3.95686e+07	4.06761e+07	4.094e+07	2.62579e+07	2.60332e+07	2.44163e+07
1[13C]2-Aminooctanoic acid	161.137	2.64815e+06	2.27491e+06	2.44861e+06	916238	984264	1.04037e+06	1.71507e+06	1.79369e+06	1.71865e+06	688467	645886	663819	4.95068e+06	5.22728e+06	5.43465e+06	3.72384e+06	3.70456e+06	4.1724e+06	3.23008e+06	3.30928e+06	3.11155e+06	2.20437e+06	2.00172e+06	1.99986e+06
2[13C]2-Aminooctanoic acid	162.14	0	0	0	0	0	0	0	0	0	0	0	0	0	0	0	0	0	0	0	0	0	0	0	0
3[13C]2-Aminooctanoic acid	163.143	0	0	0	0	0	0	0	0	0	0	0	0	0	0	0	0	0	0	0	0	0	0	0	0
4[13C]2-Aminooctanoic acid	164.147	0	0	0	0	0	0	0	0	0	0	0	0	0	0	0	0	0	0	0	0	0	0	0	0
5[13C]2-Aminooctanoic acid	165.15	0	0	0	0	0	0	0	0	0	0	0	0	0	0	0	0	0	0	0	0	0	0	0	0
6[13C]2-Aminooctanoic acid	166.153	0	0	0	0	0	0	0	0	0	0	0	0	0	0	0	0	0	0	0	0	0	0	0	0
7[13C]2-Aminooctanoic acid	167.157	0	0	0	0	0	0	0	0	0	0	0	0	0	0	0	0	0	0	0	0	0	0	0	0
8[13C]2-Aminooctanoic acid	168.16	0	0	0	0	0	0	0	0	0	0	0	0	0	0	0	0	0	0	0	0	0	0	0	0
carnitine	162.112	3.18659e+09	3.15651e+09	3.09088e+09	3.59692e+09	4.1146e+09	3.64838e+09	3.24524e+09	3.33497e+09	3.3706e+09	3.08146e+09	2.70054e+09	2.71176e+09	3.36986e+09	3.39533e+09	3.19066e+09	3.27876e+09	3.18121e+09	2.99523e+09	2.9523e+09	2.99367e+09	3.14913e+09	3.03878e+09	2.89907e+09	2.88369e+09
1[13C]carnitine	163.116	2.43035e+08	2.40657e+08	2.34279e+08	2.74499e+08	3.14155e+08	2.76376e+08	2.46956e+08	2.53345e+08	2.55948e+08	2.34342e+08	2.04433e+08	2.05933e+08	2.55197e+08	2.57534e+08	2.43516e+08	2.47723e+08	2.41116e+08	2.27895e+08	2.22813e+08	2.26159e+08	2.39991e+08	2.30907e+08	2.21676e+08	2.19794e+08
2[13C]carnitine	164.119	4.48454e+06	4.70648e+06	3.94909e+06	5.16901e+06	5.64675e+06	4.78229e+06	4.28825e+06	4.6809e+06	4.59352e+06	4.13102e+06	3.97415e+06	3.58981e+06	4.97637e+06	4.71745e+06	4.23785e+06	4.42549e+06	4.58547e+06	4.21519e+06	4.08836e+06	4.31333e+06	4.34535e+06	3.96478e+06	3.87768e+06	4.1303e+06
3[13C]carnitine	165.123	0	0	0	0	0	0	0	0	0	0	0	0	0	0	0	0	0	0	0	0	41763.9	0	0	0
4[13C]carnitine	166.126	0	0	0	0	0	0	0	0	0	0	0	0	0	0	0	0	0	0	0	0	0	0	0	0
5[13C]carnitine	167.129	0	0	0	0	0	0	0	0	0	0	0	0	0	0	0	0	0	0	0	0	0	0	0	0
6[13C]carnitine	168.133	0	0	0	0	0	0	0	0	0	0	0	0	0	0	0	0	0	0	0	0	0	0	0	0
7[13C]carnitine	169.136	0	0	0	0	0	0	0	0	0	0	0	0	0	0	0	0	0	0	0	0	0	0	0	0
phenylalanine	166.086	1.89792e+09	1.8773e+09	1.81087e+09	2.01769e+09	1.94058e+09	1.99099e+09	1.67143e+09	1.73524e+09	1.72779e+09	1.07792e+09	1.00287e+09	9.91297e+08	1.60809e+09	1.57243e+09	1.62369e+09	1.49194e+09	1.439e+09	1.43275e+09	1.51887e+09	1.56036e+09	1.60214e+09	1.53164e+09	1.39943e+09	1.51199e+09
1[13C]phenylalanine	167.09	1.86985e+08	1.85775e+08	1.78921e+08	1.99519e+08	1.92609e+08	1.9651e+08	1.65738e+08	1.71188e+08	1.70637e+08	1.06985e+08	9.90673e+07	9.7789e+07	1.58782e+08	1.54569e+08	1.60729e+08	1.47414e+08	1.41311e+08	1.4194e+08	1.48928e+08	1.54132e+08	1.58506e+08	1.51621e+08	1.38666e+08	1.50253e+08
2[13C]phenylalanine	168.093	5.80362e+06	5.88529e+06	5.51413e+06	6.41337e+06	6.0699e+06	6.18507e+06	5.1211e+06	5.33759e+06	5.34567e+06	3.47035e+06	3.04237e+06	3.06974e+06	5.03192e+06	4.90365e+06	5.17092e+06	4.68577e+06	4.51483e+06	4.61627e+06	4.78204e+06	4.96628e+06	5.05857e+06	4.73078e+06	4.39818e+06	4.64752e+06
3[13C]phenylalanine	169.096	90880.5	67941	72331	72376.6	50164.9	65922.5	57502	63673.3	103546	47244.8	59216.4	55123.4	17459.1	42809.6	37126.6	7696.33	28637.3	3336.75	39052.1	51252.4	69382	46047.2	41502.2	12986.5
4[13C]phenylalanine	170.1	4235.84	5848.45	5694.46	2848.71	0	1230.6	0	4439.72	0	0	956.4	0	0	0	4215.54	0	0	1034.29	0	0	2185.3	0	0	0
5[13C]phenylalanine	171.103	0	0	0	0	0	0	0	0	0	9545.6	3201.6	7649.39	8005.39	9344.63	0	4188.46	13399.2	2397.13	2580.32	2652	0	0	0	4292.18
6[13C]phenylalanine	172.106	0	0	0	0	0	0	0	0	0	0	0	0	0	0	0	0	0	0	24414.5	0	0	0	0	0
7[13C]phenylalanine	173.11	0	0	0	0	0	0	0	0	0	0	0	0	0	0	0	0	0	0	0	0	0	0	0	0
8[13C]phenylalanine	174.113	2.37971e+06	2.74571e+06	2.13066e+06	2.53615e+06	2.49159e+06	4.18872e+06	3.6841e+06	2.81284e+06	3.14606e+06	2.60473e+06	2.62991e+06	2.69783e+06	3.53443e+06	3.70215e+06	3.76284e+06	3.36715e+06	3.35788e+06	3.51782e+06	3.76782e+06	3.74305e+06	3.9709e+06	3.34839e+06	3.415e+06	3.48418e+06
9[13C]phenylalanine	175.116	88773.3	9124.24	0	0	11253.3	12124.5	65885.6	0	0	24448.3	11145.1	0	42231.9	0	0	34858.9	0	0	4169.77	0	0	18328.6	0	10794.7
tyrosine	182.081	5.3872e+08	6.11567e+08	5.98666e+08	5.4045e+08	5.15446e+08	5.1912e+08	4.88668e+08	5.35765e+08	4.66025e+08	3.13419e+08	3.10017e+08	3.49915e+08	4.26673e+08	4.55294e+08	4.67466e+08	3.24257e+08	3.27358e+08	3.3849e+08	4.15254e+08	3.92694e+08	4.23887e+08	4.21056e+08	4.2646e+08	4.30902e+08
1[13C]tyrosine	183.085	5.23734e+07	5.93889e+07	5.75636e+07	5.26668e+07	5.00828e+07	5.05544e+07	4.74196e+07	5.14861e+07	4.54985e+07	3.06725e+07	2.99304e+07	3.37037e+07	4.09046e+07	4.34179e+07	4.5361e+07	3.15442e+07	3.16336e+07	3.27754e+07	3.9141e+07	3.7649e+07	4.08047e+07	4.05873e+07	4.15718e+07	4.12974e+07
2[13C]tyrosine	184.088	850323	918941	952159	756729	445521	896838	682056	915393	658750	571915	391640	438206	557220	782129	797462	425387	408839	359138	552080	416258	514728	458399	577905	608076
3[13C]tyrosine	185.091	0	0	0	0	0	11698.5	0	0	0	0	0	0	0	0	0	0	0	0	0	0	0	0	0	0
4[13C]tyrosine	186.095	0	0	0	0	0	0	0	0	0	0	0	0	0	0	0	0	0	0	0	0	0	0	0	0
5[13C]tyrosine	187.098	0	30765	0	31052.3	0	18010.3	27546.8	38800.6	19969.2	0	0	14919.8	17610.8	0	17484	0	0	18569.7	0	37453.7	11669.3	13938.4	20316.7	26639.7
6[13C]tyrosine	188.101	0	0	0	0	0	0	0	0	0	0	0	0	0	0	0	0	0	0	0	0	0	0	0	0
7[13C]tyrosine	189.105	0	0	0	0	0	0	0	0	0	0	0	0	0	0	0	0	0	0	0	0	0	0	0	0
8[13C]tyrosine	190.108	319615	333326	266432	224043	188171	243495	279019	324065	234205	816404	932309	743268	316506	267178	279704	310324	388255	304096	127559	223564	285805	1.36835e+06	1.43067e+06	1.2679e+06
9[13C]tyrosine	191.111	0	0	0	0	0	0	0	0	0	21520.7	23556.7	0	0	0	0	0	0	0	0	0	0	39071.3	79824.2	46235.4
Phosphorylcholine	184.073	4.44425e+09	4.21862e+09	4.25625e+09	4.66322e+09	4.81186e+09	4.97194e+09	4.37404e+09	4.5391e+09	4.12182e+09	3.48087e+09	3.68427e+09	3.52406e+09	3.88064e+09	4.10409e+09	4.03283e+09	3.62996e+09	3.73472e+09	3.96926e+09	3.45276e+09	3.38549e+09	3.36009e+09	3.08767e+09	3.09922e+09	2.96351e+09
1[13C]Phosphorylcholine	185.077	2.39324e+08	2.27237e+08	2.29816e+08	2.52946e+08	2.58778e+08	2.70058e+08	2.35598e+08	2.4533e+08	2.1984e+08	1.89518e+08	1.99088e+08	1.89992e+08	2.10326e+08	2.2287e+08	2.16025e+08	1.96486e+08	2.01853e+08	2.15591e+08	1.84796e+08	1.81894e+08	1.80809e+08	1.66314e+08	1.68115e+08	1.58542e+08
2[13C]Phosphorylcholine	186.08	0	0	0	0	0	0	0	0	0	0	0	0	0	21689.6	12753.6	0	0	0	10688.7	0	0	0	0	0
3[13C]Phosphorylcholine	187.083	0	0	0	0	0	0	0	0	0	0	0	0	0	0	0	11385.4	0	0	0	0	0	0	0	0
4[13C]Phosphorylcholine	188.087	0	0	0	0	0	0	0	0	0	0	0	0	0	0	0	0	0	0	0	0	0	0	0	0
5[13C]Phosphorylcholine	189.09	0	0	0	0	0	0	0	0	0	0	0	0	0	0	0	0	0	0	0	0	0	0	0	0
S-methyl-5-thioadenosine	298.097	1.59979e+06	1.6769e+06	1.68896e+06	1.31729e+06	1.41486e+06	1.32693e+06	1.57888e+06	1.60153e+06	1.62343e+06	1.45192e+06	1.47535e+06	1.47264e+06	3.57504e+06	3.43083e+06	4.02977e+06	3.43746e+06	3.31943e+06	3.44872e+06	2.98654e+06	2.93733e+06	3.29073e+06	3.64361e+06	3.54334e+06	3.69979e+06
1[13C]S-methyl-5-thioadenosine	299.1	184059	183247	193724	136492	167178	155027	185124	204140	201742	184434	201615	193990	449850	453596	508559	423579	449775	457473	397224	399226	420700	514773	475534	496921
2[13C]S-methyl-5-thioadenosine	300.104	7876.84	9326.92	15392.8	8294.72	5777.21	13582	19672.6	24467.8	32855.7	23344.6	25028.3	33676.3	79073.1	68058.2	92791.4	65964.1	66071.3	73591.9	77639.9	73105.1	95365.5	74628.5	63636	80512.1
3[13C]S-methyl-5-thioadenosine	301.107	0	2279.61	2414.88	1950.08	2582.53	0	0	1807.63	3765.3	3684.26	2241.1	7186.12	11218.6	19461.2	20716.3	15207.8	16486.2	27523.3	20802.8	17817.4	26754.6	21265.9	13970.1	25357.1
4[13C]S-methyl-5-thioadenosine	302.11	0	0	0	0	0	0	0	0	2674.19	0	0	0	0	0	0	2425.54	0	0	0	0	0	0	0	0
5[13C]S-methyl-5-thioadenosine	303.114	0	0	2360.34	3147.26	0	0	0	0	7454.62	0	0	0	1885.82	0	2921.03	0	0	0	0	2621.7	0	0	0	0
6[13C]S-methyl-5-thioadenosine	304.117	0	0	0	0	0	0	0	0	0	0	0	0	0	0	0	0	0	0	0	0	0	0	0	0
7[13C]S-methyl-5-thioadenosine	305.12	0	0	0	0	0	0	0	0	0	0	0	0	0	0	0	0	0	0	0	0	0	0	0	0
8[13C]S-methyl-5-thioadenosine	306.124	0	0	0	0	0	0	0	0	0	0	0	0	0	1802.14	0	0	0	0	0	0	0	0	0	0
9[13C]S-methyl-5-thioadenosine	307.127	0	0	0	0	0	0	0	0	0	0	0	0	0	0	0	0	0	0	0	0	0	0	0	0
10[13C]S-methyl-5-thioadenosine	308.13	0	0	0	0	0	0	0	0	0	0	0	0	0	0	0	0	0	0	0	0	0	0	0	0
11[13C]S-methyl-5-thioadenosine	309.134	0	0	0	0	0	0	0	0	0	0	0	0	0	0	0	0	0	0	0	0	0	0	0	0
GSH	308.091	1.4238e+08	1.53976e+08	1.34238e+08	1.62206e+08	1.7937e+08	1.50064e+08	1.23837e+08	1.4767e+08	1.36574e+08	9.79164e+07	9.57593e+07	8.60792e+07	8.54982e+07	8.47462e+07	8.283e+07	9.68092e+07	9.66612e+07	8.9591e+07	9.68981e+07	1.01867e+08	1.06673e+08	9.10645e+07	7.52037e+07	7.69517e+07
1[13C]glutathione	309.094	2.02629e+07	2.16224e+07	1.89524e+07	2.34957e+07	2.60939e+07	2.19835e+07	1.72756e+07	2.13006e+07	1.89499e+07	1.2816e+07	1.29992e+07	1.13825e+07	1.30388e+07	1.25309e+07	1.27432e+07	1.5699e+07	1.57703e+07	1.39547e+07	1.54814e+07	1.63271e+07	1.72358e+07	1.19139e+07	9.9459e+06	9.86638e+06
2[13C]glutathione	310.098	5.41593e+06	6.45108e+06	5.59239e+06	7.3313e+06	8.08682e+06	6.73581e+06	5.45729e+06	6.49737e+06	5.93554e+06	3.68695e+06	3.59256e+06	3.2621e+06	4.82753e+06	4.46338e+06	4.80971e+06	6.02645e+06	6.01909e+06	5.83035e+06	6.6271e+06	6.55175e+06	6.97325e+06	3.07615e+06	2.58669e+06	2.63902e+06
3[13C]glutathione	311.101	763030	830671	812440	1.19009e+06	1.07175e+06	991146	739938	842277	835891	635140	636466	607525	768667	719167	763338	1.09582e+06	1.04976e+06	960805	1.01528e+06	1.18292e+06	1.13074e+06	441743	409704	444995
4[13C]glutathione	312.105	0	46403.3	0	146958	121410	98787.6	14381.5	40167.3	112000	66699.2	88637.1	69677	40631.8	37858	90629.6	156674	160213	127277	164333	239138	192511	24173.7	38064.6	18695.8
5[13C]glutathione	313.108	0	0	0	0	29195.7	0	0	0	0	0	22292.8	0	0	0	0	0	0	0	0	0	0	0	0	0
6[13C]glutathione	314.111	0	0	0	0	0	0	0	0	0	0	0	0	0	0	0	8015.2	0	0	0	0	0	0	0	0
7[13C]glutathione	315.115	0	0	0	0	0	0	0	0	0	0	0	0	0	0	0	0	0	0	0	0	0	0	0	0
8[13C]glutathione	316.118	0	0	0	0	0	0	0	0	0	0	0	0	0	0	0	0	0	0	0	0	0	0	0	0
9[13C]glutathione	317.121	0	0	0	0	0	0	0	0	0	0	0	0	0	0	0	0	0	0	0	0	0	0	0	0
10[13C]glutathione	318.125	0	0	0	0	0	0	0	0	0	0	0	0	0	0	0	0	0	0	0	0	0	0	0	0
S-adenosyl-L-methionine	399.145	5.93136e+06	5.83794e+06	5.41691e+06	5.77727e+06	5.78774e+06	6.36384e+06	5.30667e+06	5.9451e+06	5.45421e+06	4.09258e+06	3.67809e+06	3.90016e+06	7.23182e+06	6.7018e+06	7.28338e+06	6.6685e+06	6.71683e+06	6.94966e+06	5.92754e+06	5.99625e+06	6.23718e+06	6.6443e+06	6.39169e+06	6.67889e+06
1[13C]S-adenosyl-L-methionine	400.148	980030	902441	828867	951950	842377	943457	818447	955578	857341	675092	644299	643150	1.22979e+06	1.15595e+06	1.17804e+06	1.16638e+06	1.19137e+06	1.15613e+06	1.07869e+06	1.06344e+06	1.11892e+06	1.18955e+06	1.1001e+06	1.15649e+06
2[13C]S-adenosyl-L-methionine	401.151	110431	96895.9	117010	126895	137698	127564	122309	141403	126057	101445	84170	97553.5	160551	164887	167076	187876	179113	170953	151437	188810	191958	179595	147687	181616
3[13C]S-adenosyl-L-methionine	402.155	25494.1	19578	9977.18	41797.7	19731.9	16294	13048.2	48647	44997	41830.3	29439.3	38468.7	73115.7	43968.1	45386.3	55506.2	66080.6	53608.3	50096.3	86858.2	75490.8	40321.2	52159	39517.5
4[13C]S-adenosyl-L-methionine	403.158	0	0	0	0	0	5000.16	0	6731.42	0	0	0	0	5669.62	5514.88	3695.22	4342.41	0	4009.45	0	3875.29	0	7498.85	2337	0
5[13C]S-adenosyl-L-methionine	404.161	0	0	0	4049.33	0	0	0	0	0	1912.77	0	0	0	0	0	0	0	0	0	0	0	0	0	0
6[13C]S-adenosyl-L-methionine	405.165	0	0	0	0	0	0	0	0	0	0	0	0	0	0	0	0	0	0	0	0	0	0	0	0
7[13C]S-adenosyl-L-methionine	406.168	0	0	0	0	0	0	0	0	0	0	0	0	0	0	0	0	0	0	0	0	0	0	0	0
8[13C]S-adenosyl-L-methionine	407.171	0	0	0	0	0	0	0	0	0	0	0	0	0	0	0	0	0	0	0	0	0	0	0	0
9[13C]S-adenosyl-L-methionine	408.175	0	0	0	0	0	0	0	0	0	0	0	0	0	0	0	0	0	0	0	0	0	0	0	0
10[13C]S-adenosyl-L-methionine	409.178	0	0	0	0	0	0	0	0	0	0	0	0	0	0	0	0	0	0	0	0	0	0	0	0
11[13C]S-adenosyl-L-methionine	410.181	0	0	0	0	0	0	0	0	0	0	0	0	0	0	0	0	0	0	0	0	0	0	0	0
12[13C]S-adenosyl-L-methionine	411.185	0	0	0	0	0	0	0	0	0	0	0	0	0	0	0	0	0	0	0	0	0	0	0	0
13[13C]S-adenosyl-L-methionine	412.188	0	0	0	0	0	0	0	0	0	0	0	0	0	0	0	0	0	0	0	0	0	0	0	0
14[13C]S-adenosyl-L-methionine	413.191	0	0	0	0	0	0	0	0	0	0	0	0	0	0	0	0	0	0	0	0	0	0	0	0
15[13C]S-adenosyl-L-methionine	414.195	0	0	0	0	0	0	0	0	0	0	0	0	0	0	0	0	0	0	0	0	0	0	0	0
GSSG	613.159	1.05261e+06	1.1032e+06	1.16785e+06	1.18714e+06	1.41714e+06	1.08207e+06	1.05661e+06	1.21992e+06	1.27635e+06	1.38404e+06	1.20578e+06	1.26109e+06	845398	746713	597419	1.04829e+06	1.19335e+06	965556	692010	722669	821722	1.02814e+06	899627	934391
1[13C]glutathione disulfide_pos	614.163	120524	213980	299930	161523	338340	310861	326150	213523	263370	305315	362358	352996	243259	282662	145655	340145	397761	303836	270676	243025	247699	250006	127879	196958
2[13C]glutathione disulfide_pos	615.166	0	0	98265.9	0	0	31557.4	59667.4	34323.6	15595.6	26565.4	32092.6	66579.4	0	46527.7	13833.4	130008	49890.5	0	10031.1	32292.7	0	18964.5	0	0
3[13C]glutathione disulfide_pos	616.169	0	62452.9	0	0	0	0	0	0	0	0	0	0	0	0	0	0	22540.5	26983.9	0	0	0	0	0	0
4[13C]glutathione disulfide_pos	617.173	31627.9	0	0	0	0	0	0	0	0	0	0	0	0	0	0	13339.8	0	0	0	0	0	0	0	0
5[13C]glutathione disulfide_pos	618.176	0	0	0	0	0	0	0	0	0	0	0	0	0	0	0	0	0	0	0	0	0	0	13464.8	0
6[13C]glutathione disulfide_pos	619.179	0	0	0	0	0	0	0	0	0	0	0	0	0	0	0	0	0	0	0	0	0	0	0	0
7[13C]glutathione disulfide_pos	620.183	0	0	0	0	0	0	0	0	0	0	0	0	0	0	0	0	0	0	0	0	0	0	0	0
8[13C]glutathione disulfide_pos	621.186	0	0	0	0	0	0	0	0	0	0	0	0	0	0	0	0	0	0	0	0	0	0	0	0
9[13C]glutathione disulfide_pos	622.189	0	0	0	0	0	0	0	0	0	0	0	0	0	0	0	0	0	0	0	0	0	0	0	0
10[13C]glutathione disulfide_pos	623.193	0	0	0	0	0	0	0	0	0	0	0	0	0	0	0	0	0	0	0	0	0	0	0	0
11[13C]glutathione disulfide_pos	624.196	0	0	0	0	0	0	0	0	0	0	0	0	0	0	0	0	0	0	0	0	0	0	0	0
12[13C]glutathione disulfide_pos	625.2	0	0	0	0	0	0	0	0	0	0	0	0	0	0	0	0	0	0	0	0	0	0	0	0
13[13C]glutathione disulfide_pos	626.203	0	0	0	0	0	0	0	0	0	0	0	0	0	0	0	0	0	0	0	0	0	0	0	0
14[13C]glutathione disulfide_pos	627.206	0	0	0	0	0	0	0	0	0	0	0	0	0	0	0	0	0	0	0	0	0	0	0	0
15[13C]glutathione disulfide_pos	628.21	0	0	0	0	0	0	0	0	0	0	0	0	0	0	0	0	0	0	0	0	0	0	0	0
16[13C]glutathione disulfide_pos	629.213	0	0	0	0	0	0	0	0	0	0	0	0	0	0	0	0	0	0	0	0	0	0	0	0
17[13C]glutathione disulfide_pos	630.216	0	0	0	0	0	0	0	0	0	0	0	0	0	0	0	0	0	0	0	0	0	0	0	0
18[13C]glutathione disulfide_pos	631.22	0	0	0	0	0	0	0	0	0	0	0	0	0	0	0	0	0	0	0	0	0	0	0	0
19[13C]glutathione disulfide_pos	632.223	0	0	0	0	0	0	0	0	0	0	0	0	0	0	0	0	0	0	0	0	0	0	0	0
20[13C]glutathione disulfide_pos	633.226	0	0	0	0	0	0	0	0	0	0	0	0	0	0	0	0	0	0	0	0	0	0	0	0
NAD+_pos	664.116	3.42053e+07	3.50165e+07	3.6197e+07	3.74477e+07	4.43025e+07	3.87683e+07	3.08685e+07	3.37313e+07	4.00077e+07	2.39982e+07	2.13125e+07	1.94356e+07	3.95921e+07	3.92196e+07	2.94783e+07	3.35962e+07	3.54475e+07	3.07989e+07	3.00702e+07	3.27388e+07	3.4415e+07	2.57365e+07	2.25409e+07	2.11757e+07
1[13C]NAD+_pos	665.12	8.34497e+06	9.07144e+06	9.29679e+06	9.43279e+06	1.12564e+07	1.00269e+07	8.26262e+06	8.32335e+06	9.85345e+06	6.57652e+06	5.78695e+06	5.00048e+06	9.61345e+06	9.92132e+06	7.66321e+06	8.7831e+06	8.76979e+06	7.71091e+06	8.00996e+06	8.19877e+06	8.51725e+06	6.51172e+06	5.68255e+06	5.48655e+06
2[13C]NAD+_pos	666.123	2.19819e+06	2.24576e+06	2.33473e+06	2.76848e+06	2.81436e+06	2.57681e+06	1.81117e+06	2.20957e+06	2.59487e+06	1.85844e+06	1.68023e+06	1.4862e+06	2.5989e+06	2.59865e+06	1.9072e+06	2.32366e+06	2.39462e+06	2.17095e+06	1.90283e+06	2.33254e+06	2.36686e+06	1.71394e+06	1.40255e+06	1.44163e+06
3[13C]NAD+_pos	667.126	485885	610594	443582	664030	525544	661719	505882	436893	660433	556529	581384	466282	630800	664292	471842	539543	738147	563489	469570	557926	741716	400678	440665	381347
4[13C]NAD+_pos	668.13	0	16725.5	0	103253	28087.1	28140.3	85477	38359.4	128504	173531	153123	89570	61431.6	137135	109000	142223	133305	86037	79330.5	104121	193385	55525.5	0	81349.6
5[13C]NAD+_pos	669.133	19538.2	40761.3	31981.2	40758.1	91505.8	26695.3	0	34790.1	23802.1	109309	82619.8	50767.8	62737.9	81755.6	51375.4	47417.1	76861.1	57324.4	59822.6	37638.2	41001.9	30031.4	19308.3	17642
6[13C]NAD+_pos	670.137	0	0	0	0	13547	0	0	0	0	0	0	0	0	0	0	0	0	0	0	0	0	0	0	0
7[13C]NAD+_pos	671.14	0	0	10812	0	0	0	0	0	0	0	0	0	0	23253.6	0	0	0	0	0	0	0	0	0	0
8[13C]NAD+_pos	672.143	0	0	0	0	0	0	0	0	0	0	0	0	0	0	0	0	0	0	0	0	0	0	0	0
9[13C]NAD+_pos	673.147	0	0	0	0	0	0	0	0	0	0	0	0	0	0	0	0	0	0	0	0	0	0	0	0
10[13C]NAD+_pos	674.15	0	0	0	0	0	0	0	0	0	0	0	0	0	0	0	0	0	0	0	0	0	0	0	0
11[13C]NAD+_pos	675.153	0	0	0	0	0	0	0	0	0	0	0	0	0	0	0	0	0	0	0	0	0	0	0	0
12[13C]NAD+_pos	676.157	0	0	0	0	0	0	0	0	0	0	0	0	0	0	0	0	0	0	0	0	0	0	0	0
13[13C]NAD+_pos	677.16	0	0	0	0	0	0	0	0	0	0	0	0	0	0	0	0	0	0	0	0	0	0	0	0
14[13C]NAD+_pos	678.163	0	0	0	0	0	0	0	0	0	0	0	0	0	0	0	0	0	0	0	0	0	0	0	0
15[13C]NAD+_pos	679.167	0	0	0	0	0	0	0	0	0	0	0	0	0	0	0	0	0	0	0	0	0	0	0	0
16[13C]NAD+_pos	680.17	0	0	0	0	0	0	0	0	0	0	0	0	0	0	0	0	0	0	0	0	0	0	0	0
17[13C]NAD+_pos	681.173	0	0	0	0	0	0	0	0	0	0	0	0	0	33740	0	39158.1	0	0	0	0	0	0	0	0
18[13C]NAD+_pos	682.177	0	0	0	0	0	0	0	0	0	0	0	0	0	48809.4	0	0	0	0	0	0	0	0	0	0
19[13C]NAD+_pos	683.18	0	0	0	0	0	0	0	0	0	0	0	0	0	0	0	0	0	0	0	0	0	0	0	0
20[13C]NAD+_pos	684.184	0	0	0	0	0	0	0	0	0	0	0	0	0	0	0	0	0	0	0	0	0	0	0	0
21[13C]NAD+_pos	685.187	0	0	0	0	0	0	0	0	0	0	0	0	0	0	0	0	0	0	0	0	0	0	0	0
adenosine	268.104	6.21457e+08	5.83995e+08	5.43746e+08	5.24152e+08	5.08621e+08	5.24034e+08	5.52234e+08	5.23707e+08	5.2612e+08	3.13026e+08	3.30698e+08	3.14868e+08	4.2115e+08	4.18386e+08	4.33732e+08	2.81543e+08	2.73201e+08	2.91855e+08	3.38216e+08	3.23272e+08	3.32159e+08	2.67594e+08	2.55357e+08	2.32144e+08
1[13C]adenosine	269.107	7.43468e+07	6.96367e+07	6.47631e+07	6.45004e+07	6.24278e+07	6.38973e+07	6.75869e+07	6.40677e+07	6.42581e+07	3.69893e+07	3.95818e+07	3.76242e+07	5.04335e+07	4.99483e+07	5.20007e+07	3.31269e+07	3.23288e+07	3.45456e+07	4.09828e+07	3.93494e+07	3.99412e+07	3.12464e+07	2.95288e+07	2.68595e+07
2[13C]adenosine	270.111	8.29299e+06	7.78953e+06	7.08461e+06	8.10883e+06	7.99561e+06	8.23141e+06	8.70924e+06	8.32309e+06	8.18264e+06	4.58737e+06	5.06739e+06	4.64379e+06	5.99608e+06	5.90028e+06	6.33722e+06	4.24364e+06	3.91348e+06	4.31318e+06	5.63213e+06	5.32305e+06	5.44392e+06	3.75994e+06	3.64522e+06	3.41522e+06
3[13C]adenosine	271.114	2.27999e+06	2.08984e+06	1.97699e+06	2.44444e+06	2.36309e+06	2.44664e+06	2.45677e+06	2.49084e+06	2.46939e+06	1.60348e+06	1.74618e+06	1.6466e+06	1.92285e+06	1.85687e+06	1.94149e+06	1.35855e+06	1.25155e+06	1.43017e+06	1.90796e+06	1.73848e+06	1.82834e+06	1.17018e+06	1.10497e+06	1.0227e+06
4[13C]adenosine	272.117	409125	350235	323771	525379	437916	506693	526741	448514	497438	445569	464282	458510	400982	395123	397416	246199	186839	145596	369718	386830	385846	117366	103090	121549
5[13C]adenosine	273.121	235016	223789	179313	290485	201041	276123	251760	252242	220708	328371	321306	317628	156416	203214	224238	55205.1	64097.3	66713.8	96466.8	152327	100174	26118.6	32268.9	45444.4
6[13C]adenosine	274.124	0	0	0	0	0	0	0	0	0	0	0	4277.33	0	7433.5	0	0	0	0	0	0	0	0	0	0
7[13C]adenosine	275.128	0	0	0	0	0	0	0	0	0	0	0	0	0	0	0	0	0	0	0	0	0	0	0	0
8[13C]adenosine	276.131	0	0	0	0	0	0	0	0	0	0	0	0	0	0	0	0	0	0	0	0	0	0	0	0
9[13C]adenosine	277.134	0	0	0	0	0	0	0	0	0	0	0	0	0	0	0	0	0	0	0	0	0	0	0	0
10[13C]adenosine	278.138	0	0	0	0	0	0	0	0	0	0	0	0	0	0	0	0	0	0	0	0	0	0	0	0
IMP	348.07	6.33775e+08	6.57831e+08	6.03033e+08	7.2253e+08	7.339e+08	5.89744e+08	5.79362e+08	6.4542e+08	6.07493e+08	4.23216e+08	4.22512e+08	3.73202e+08	5.84956e+08	5.83967e+08	6.00826e+08	5.79652e+08	5.65211e+08	5.55883e+08	5.71878e+08	6.03644e+08	6.2572e+08	3.23316e+08	2.50225e+08	1.93773e+08
1[13C]IMP	349.074	7.15949e+07	7.39189e+07	6.84246e+07	8.314e+07	8.39615e+07	6.79849e+07	6.63302e+07	7.3666e+07	6.98544e+07	4.83544e+07	4.73689e+07	4.16588e+07	6.67675e+07	6.7033e+07	6.82642e+07	6.64677e+07	6.44834e+07	6.2645e+07	6.67485e+07	6.95918e+07	7.29656e+07	3.62529e+07	2.79736e+07	2.16397e+07
2[13C]IMP	350.077	276855	188509	692013	3.85373e+06	1.56985e+06	9.33636e+06	8.76104e+06	6.56161e+06	9.06001e+06	7.8764e+06	7.45408e+06	7.09322e+06	1.09559e+07	1.11666e+07	1.24635e+07	1.06145e+07	1.16256e+07	1.04916e+07	1.17897e+07	1.28189e+07	1.37451e+07	6.82135e+06	5.10162e+06	3.92016e+06
3[13C]IMP	351.08	1.87839e+06	2.26349e+06	1.89148e+06	2.67308e+06	2.8036e+06	2.39972e+06	2.11236e+06	2.57522e+06	2.38458e+06	1.81312e+06	1.98606e+06	1.54848e+06	2.49432e+06	2.44999e+06	2.50074e+06	2.58773e+06	2.14964e+06	2.4794e+06	2.81833e+06	2.91267e+06	3.00012e+06	1.30077e+06	937944	773720
4[13C]IMP	352.084	375883	354070	390487	595370	587471	296148	398633	500642	487695	389774	458041	375229	523831	548886	485052	509825	398931	481064	618163	681165	653729	178103	186433	96464.5
5[13C]IMP	353.087	234885	225362	184536	374933	347390	254261	335555	315543	220069	305691	325130	278862	327647	347700	398145	319786	303617	318587	432433	406076	477685	141846	130167	102161
6[13C]IMP	354.09	19780.6	0	0	28698.3	0	0	0	0	0	13138.2	16033.6	15444.1	0	15953	21029.2	29598.9	0	0	13513.1	0	42418.1	0	27365.4	12210.5
7[13C]IMP	355.094	0	0	0	0	0	0	0	0	0	0	0	0	0	0	0	0	0	0	0	0	0	0	0	0
8[13C]IMP	356.097	0	0	0	0	0	0	0	0	0	0	0	0	0	0	0	0	0	0	0	0	0	0	0	0
9[13C]IMP	357.101	0	0	0	0	0	0	0	0	0	0	0	0	0	0	0	0	0	0	0	0	0	0	0	0
10[13C]IMP	358.104	0	0	0	0	0	0	0	0	0	0	0	0	0	0	0	0	0	0	0	0	0	0	0	0
1-methyl-adenosine	282.12	18961	15283.5	76291.8	50988.7	0	0	69491.4	0	44593	0	0	0	0	30205.9	66732	22008.2	0	32884.1	0	0	0	37120.6	0	0
1[13C]1-methyl-adenosine	283.123	0	0	0	0	0	0	0	0	0	0	0	0	0	0	0	0	0	0	0	0	0	0	0	0
2[13C]1-methyl-adenosine	284.126	0	0	0	0	0	0	0	0	0	0	0	0	0	0	0	0	0	0	0	0	0	0	0	0
3[13C]1-methyl-adenosine	285.13	0	0	0	0	0	0	0	0	0	0	0	0	0	0	0	0	0	0	0	0	0	0	0	0
4[13C]1-methyl-adenosine	286.133	0	0	0	0	0	0	0	0	0	0	0	0	0	0	0	0	0	0	0	0	0	0	0	0
5[13C]1-methyl-adenosine	287.136	0	0	0	0	0	0	0	0	0	0	0	0	0	0	0	0	0	0	0	0	0	0	0	0
6[13C]1-methyl-adenosine	288.14	0	0	0	0	0	0	0	0	0	0	0	0	0	0	0	0	0	0	0	0	0	0	0	0
7[13C]1-methyl-adenosine	289.143	0	0	0	0	0	0	0	0	0	0	0	0	0	0	0	0	0	0	0	0	0	0	0	0
8[13C]1-methyl-adenosine	290.147	38133	48988.8	125808	74235	0	0	94140.3	51846.2	16894.3	14561.9	0	0	0	0	0	0	0	0	0	0	0	0	0	0
9[13C]1-methyl-adenosine	291.15	0	0	0	0	0	0	0	0	0	0	0	0	0	0	0	0	0	0	0	0	0	0	0	0
10[13C]1-methyl-adenosine	292.153	0	0	0	0	0	0	0	0	0	0	0	0	0	0	0	0	0	0	0	0	0	0	0	0
11[13C]1-methyl-adenosine	293.157	0	0	0	0	0	0	0	0	0	0	0	0	0	0	0	0	0	0	0	0	0	0	0	0
O-acetylcarnitine	204.123	1.58334e+09	1.68395e+09	1.64192e+09	1.76359e+09	1.6531e+09	1.50548e+09	1.32642e+09	1.45582e+09	1.37782e+09	1.56528e+09	1.4632e+09	1.45197e+09	1.28057e+09	1.31933e+09	1.40538e+09	1.18884e+09	1.08377e+09	1.16336e+09	1.28155e+09	1.37749e+09	1.32767e+09	1.80542e+09	1.80889e+09	1.79503e+09
1[13C]O-acetylcarnitine	205.126	1.66341e+08	1.7763e+08	1.74052e+08	1.90292e+08	1.77009e+08	1.6161e+08	1.38918e+08	1.52964e+08	1.45504e+08	1.72e+08	1.61956e+08	1.60693e+08	1.37683e+08	1.43366e+08	1.51826e+08	1.30505e+08	1.18194e+08	1.27019e+08	1.41729e+08	1.53741e+08	1.47097e+08	1.95677e+08	1.9882e+08	1.97236e+08
2[13C]O-acetylcarnitine	206.13	3.95835e+07	4.24973e+07	4.17997e+07	4.99672e+07	4.78553e+07	4.29871e+07	3.33375e+07	3.60226e+07	3.41545e+07	5.6195e+07	5.26554e+07	5.25906e+07	3.53575e+07	3.64619e+07	3.90732e+07	3.21185e+07	3.00429e+07	3.23246e+07	5.97045e+07	6.40987e+07	6.16101e+07	6.94968e+07	6.93053e+07	6.85168e+07
3[13C]O-acetylcarnitine	207.133	2.25807e+06	2.0478e+06	2.34804e+06	2.74884e+06	3.06924e+06	2.46796e+06	1.86688e+06	2.09775e+06	1.81508e+06	3.80436e+06	2.9777e+06	3.15411e+06	2.05316e+06	2.11421e+06	2.42748e+06	1.73943e+06	1.65435e+06	1.74013e+06	3.79245e+06	3.92102e+06	3.68983e+06	4.45262e+06	4.26812e+06	4.16231e+06
4[13C]O-acetylcarnitine	208.136	0	0	0	0	0	0	0	0	0	0	0	0	0	0	0	0	0	0	0	0	0	0	0	0
5[13C]O-acetylcarnitine	209.14	0	0	0	0	0	0	0	0	0	0	0	0	0	0	0	0	0	0	0	0	0	0	0	0
6[13C]O-acetylcarnitine	210.143	0	0	0	0	0	0	0	0	0	0	0	0	0	0	0	0	0	0	0	0	0	0	0	0
7[13C]O-acetylcarnitine	211.147	0	0	0	0	0	0	0	0	0	0	0	0	0	0	0	0	0	0	0	0	0	0	0	0
8[13C]O-acetylcarnitine	212.15	0	0	0	0	0	0	0	0	0	0	0	0	0	0	0	0	0	0	0	0	0	0	0	0
9[13C]O-acetylcarnitine	213.153	0	0	0	0	0	0	0	0	0	0	0	0	0	0	0	0	0	0	0	0	0	0	0	0
3-Hydroxybutyrylcarnitine	248.149	1.04338e+07	1.08806e+07	1.06959e+07	1.30049e+07	1.29301e+07	1.03253e+07	9.80547e+06	1.08602e+07	9.81933e+06	1.00081e+07	8.85849e+06	8.51634e+06	5.35298e+06	5.61092e+06	5.40089e+06	3.27156e+06	2.73688e+06	3.15174e+06	5.78364e+06	6.17006e+06	5.76899e+06	1.18726e+07	1.18954e+07	1.19545e+07
1[13C]3-Hydroxybutyrylcarnitine	249.153	1.11268e+06	1.25506e+06	1.12337e+06	1.63222e+06	1.62825e+06	1.18167e+06	1.15624e+06	1.34009e+06	1.15673e+06	1.0963e+06	981542	984474	628972	670786	706609	384833	230454	368114	721925	615557	707484	1.43838e+06	1.52198e+06	1.38139e+06
2[13C]3-Hydroxybutyrylcarnitine	250.156	94465.4	89540.9	102379	125395	148000	81762.1	67784.3	93076.9	76070.7	73548.2	55508.5	36294.3	39492	44826	0	14559.9	20233.5	0	17026	93911.8	17433.4	61010.1	192070	151823
3[13C]3-Hydroxybutyrylcarnitine	251.159	0	0	0	0	0	0	0	0	0	0	0	0	0	0	0	0	0	0	0	0	0	0	0	0
4[13C]3-Hydroxybutyrylcarnitine	252.163	0	0	0	0	0	0	0	0	0	0	0	0	0	0	0	0	0	0	0	0	0	0	0	0
5[13C]3-Hydroxybutyrylcarnitine	253.166	0	0	0	0	0	0	0	0	0	0	0	0	0	0	0	0	0	0	0	0	0	0	0	0
6[13C]3-Hydroxybutyrylcarnitine	254.169	0	0	0	0	0	0	0	0	0	0	0	0	0	0	0	0	0	0	0	0	0	0	0	0
7[13C]3-Hydroxybutyrylcarnitine	255.173	0	0	0	0	0	0	0	0	0	0	0	0	0	0	0	0	0	0	0	0	0	0	0	0
8[13C]3-Hydroxybutyrylcarnitine	256.176	0	0	0	0	0	16307.2	0	0	0	0	0	8795.01	0	0	0	0	0	0	0	0	0	0	0	0
9[13C]3-Hydroxybutyrylcarnitine	257.179	0	0	0	0	0	0	0	0	0	0	0	0	0	0	0	0	0	0	0	0	0	0	0	0
10[13C]3-Hydroxybutyrylcarnitine	258.183	0	0	0	0	0	0	0	0	0	0	0	0	0	0	0	0	0	0	0	0	0	0	0	0
11[13C]3-Hydroxybutyrylcarnitine	259.186	0	0	0	0	0	0	0	0	0	0	0	0	0	0	0	0	0	0	0	0	0	0	0	0
succinyl carnitine	262.129	602871	612032	685606	711760	762897	613062	591503	629799	633230	362299	363826	285382	884745	776921	634559	749429	644761	505620	574402	602141	642031	499392	552420	475511
1[13C]succinyl carnitine	263.132	54947.2	0	35850.8	37779.7	26515.6	88705.5	34986.7	32520.1	65584.5	24964.8	16233.6	0	115737	86399.5	73595.8	81273.8	31359.3	47383.9	39761.7	67190.3	66945.4	35668	30495.8	25294.7
2[13C]succinyl carnitine	264.135	0	0	0	0	0	0	0	0	0	0	0	0	0	0	0	0	0	0	0	0	0	0	0	0
3[13C]succinyl carnitine	265.139	0	0	0	0	0	0	0	0	0	0	0	0	0	0	0	0	0	0	0	0	0	0	0	0
4[13C]succinyl carnitine	266.142	0	0	0	0	0	0	0	0	0	0	0	0	0	0	0	0	0	0	0	0	0	0	0	0
5[13C]succinyl carnitine	267.145	0	0	0	0	0	0	0	0	0	0	0	0	0	0	0	0	0	0	0	0	0	0	0	0
6[13C]succinyl carnitine	268.149	0	0	0	0	0	0	0	0	0	0	0	0	0	0	0	0	0	0	0	0	0	0	0	0
7[13C]succinyl carnitine	269.152	0	0	0	0	0	0	0	0	0	0	0	0	0	0	0	0	0	0	0	0	0	0	0	0
8[13C]succinyl carnitine	270.155	0	0	0	0	0	0	0	0	0	0	0	0	0	0	0	0	0	0	0	0	0	0	0	0
9[13C]succinyl carnitine	271.159	0	0	0	0	0	0	0	0	0	0	0	0	0	0	0	0	0	0	0	0	0	0	0	0
10[13C]succinyl carnitine	272.162	0	0	0	0	0	0	0	0	0	0	0	0	0	0	0	0	0	0	0	0	0	0	0	0
11[13C]succinyl carnitine	273.165	0	0	0	0	0	0	0	0	0	0	0	0	0	0	0	0	0	0	0	0	0	0	0	0
L-palmitoylcarnitine	400.342	3.10085e+07	3.16608e+07	3.02347e+07	2.60387e+07	2.41248e+07	2.42471e+07	2.53386e+07	2.54632e+07	2.39706e+07	2.03516e+07	2.06443e+07	2.08052e+07	1.63197e+07	1.49265e+07	1.70294e+07	1.35122e+07	1.34346e+07	1.32344e+07	1.47068e+07	1.39514e+07	1.4486e+07	4.60431e+07	4.63006e+07	4.75264e+07
1[13C]C20H32N6O12S2	401.345	8.29991e+06	8.32773e+06	7.95265e+06	6.74572e+06	6.37882e+06	6.43112e+06	6.64873e+06	6.6395e+06	6.34414e+06	5.13405e+06	5.30374e+06	5.29422e+06	4.28706e+06	4.02393e+06	4.56965e+06	3.61242e+06	3.63951e+06	3.57885e+06	3.93704e+06	3.70003e+06	3.95183e+06	1.18223e+07	1.18106e+07	1.22372e+07
2[13C]C20H32N6O12S2	402.349	1.80451e+06	1.8052e+06	1.70033e+06	1.46351e+06	1.34839e+06	1.36646e+06	1.42882e+06	1.47195e+06	1.35042e+06	924870	908934	950731	985872	893621	983071	820009	803348	807985	820147	763753	797836	2.02487e+06	2.01147e+06	2.04768e+06
3[13C]C20H32N6O12S2	403.352	187786	218264	190786	161001	157989	169014	176105	172133	172018	87919.2	94695.2	100653	133875	107450	110012	98618.5	110065	88998.1	86716.6	90567.1	95287.8	259110	242882	249749
4[13C]C20H32N6O12S2	404.356	17930.7	21860.5	16938.4	28142.1	12772.3	13377.9	20985.2	11170.5	19244.5	1540.37	0	0	31014.4	7716.23	9487.02	17411.1	12502.5	3545.12	10368.8	10092.9	16049	19824.9	29584.8	14978.1
5[13C]C20H32N6O12S2	405.359	64224.2	107728	61841.6	90695	72119.3	80170.4	96771.6	76759.9	100088	19722.7	58649.4	30125.4	246992	182362	177896	101026	61589.9	84706.1	65574	103163	107166	135365	102792	103523
6[13C]C20H32N6O12S2	406.362	0	19693.1	8622.73	25657.1	19004.4	14561	23960.7	18008.2	7476.24	3513.24	0	1806.35	38005.9	27329.6	27827.5	12048.2	14558.3	14261.9	8589.12	18328.3	23904.8	30007.7	15297	19984
7[13C]C20H32N6O12S2	407.366	0	0	0	0	0	0	0	2496.82	0	0	0	0	5714.85	2507.83	3855.35	972.906	1599.07	3230.3	0	2419.69	2445.93	0	0	1083.46
8[13C]C20H32N6O12S2	408.369	31460.7	35339.1	29669.5	34912.2	30623.9	38176.8	45152.3	32269.2	53653.4	72945.7	68399	73137.4	70814	51700.1	40642.9	62920.8	58909.4	60710	43599.4	41493.8	51933.4	27241.3	44624.6	48426.1
9[13C]C20H32N6O12S2	409.372	0	0	1661.8	0	0	0	0	0	0	0	0	2361.9	0	0	0	0	0	914.55	0	0	0	0	3861.62	0
10[13C]C20H32N6O12S2	410.376	2152.3	0	0	0	0	0	0	0	0	0	0	0	0	0	0	0	0	0	0	0	0	0	0	0
11[13C]C20H32N6O12S2	411.379	0	0	0	0	0	0	0	0	0	0	0	0	0	0	0	0	0	0	0	0	0	0	0	0
12[13C]C20H32N6O12S2	412.382	0	0	0	0	0	0	0	0	0	0	0	0	0	0	0	0	0	0	0	0	0	0	0	0
13[13C]C20H32N6O12S2	413.386	0	0	0	0	0	0	0	0	0	0	0	0	0	0	0	0	0	0	0	0	0	0	0	0
14[13C]C20H32N6O12S2	414.389	0	0	0	0	0	0	0	0	0	0	0	0	0	0	0	0	0	0	0	0	0	0	0	0
15[13C]C20H32N6O12S2	415.392	0	0	0	0	0	0	0	0	0	0	0	0	0	0	0	0	0	0	0	0	0	0	0	0
16[13C]C20H32N6O12S2	416.396	0	0	0	0	0	0	0	0	0	0	0	0	0	0	0	0	0	0	0	0	0	0	0	0
17[13C]C20H32N6O12S2	417.399	0	0	0	0	0	0	0	0	0	0	0	0	0	0	0	0	0	0	0	0	0	0	0	0
18[13C]C20H32N6O12S2	418.403	0	0	0	0	0	0	0	0	0	0	0	0	2212.69	0	0	0	0	0	0	0	0	0	0	0
19[13C]C20H32N6O12S2	419.406	0	0	0	0	0	0	0	0	0	0	0	0	0	0	0	0	0	0	0	0	0	0	0	0
20[13C]C20H32N6O12S2	420.409	0	0	0	0	0	0	0	0	0	0	0	0	0	0	0	0	0	0	0	0	0	0	0	0
21[13C]C20H32N6O12S2	421.413	0	0	0	0	0	0	0	0	0	0	0	0	0	0	0	0	0	0	0	0	0	0	0	0
22[13C]C20H32N6O12S2	422.416	0	0	0	0	0	0	0	0	0	0	0	0	0	0	0	0	0	0	0	0	0	0	0	0
23[13C]C20H32N6O12S2	423.419	0	0	0	0	0	0	0	0	0	0	0	0	0	0	0	0	0	0	0	0	0	0	0	0
glycine	76.0393	6.12778e+07	5.90199e+07	6.00381e+07	6.26921e+07	7.20889e+07	6.75958e+07	5.55095e+07	5.73899e+07	5.57745e+07	5.6442e+07	4.79542e+07	4.77524e+07	5.48194e+07	5.38979e+07	5.26103e+07	5.67214e+07	5.81566e+07	5.28741e+07	5.3153e+07	5.50397e+07	5.99628e+07	5.82442e+07	5.05384e+07	5.40182e+07
1[13C]glycine	77.0427	1.65304e+06	1.61926e+06	1.58557e+06	1.90073e+06	2.15429e+06	1.74985e+06	1.43594e+06	1.75015e+06	1.44277e+06	1.91854e+06	1.45467e+06	1.5071e+06	1.60381e+06	1.42252e+06	1.71447e+06	1.96141e+06	1.68058e+06	1.49129e+06	1.57898e+06	1.54724e+06	1.90615e+06	1.82333e+06	1.50207e+06	1.58619e+06
2[13C]glycine	78.046	631762	813805	757231	935593	883070	1.15824e+06	722089	781427	717247	1.50813e+06	1.11415e+06	1.32645e+06	1.1837e+06	1.14364e+06	1.14325e+06	1.66851e+06	1.55814e+06	1.24337e+06	1.5884e+06	1.68919e+06	1.56472e+06	1.11563e+06	1.12e+06	1.04299e+06
L-homocysteine	136.043	0	0	0	0	0	0	0	0	0	0	0	0	0	0	0	0	0	0	0	0	0	0	0	0
1[13C]L-homocysteine	137.046	4.88474e+06	4.76536e+06	4.00348e+06	5.23296e+06	5.68418e+06	5.20749e+06	4.78116e+06	5.18868e+06	4.89076e+06	4.06615e+06	3.74822e+06	3.73996e+06	4.77736e+06	4.74852e+06	4.59866e+06	3.87638e+06	3.49915e+06	3.12995e+06	3.19761e+06	3.5826e+06	3.72736e+06	4.27605e+06	3.98802e+06	3.77793e+06
2[13C]L-homocysteine	138.049	291951	198440	252653	320222	349965	281328	343230	303309	307782	215083	273886	244577	296547	279507	264412	236913	182617	227294	226262	204860	290304	290002	304631	211184
3[13C]L-homocysteine	139.053	0	0	0	0	0	0	0	0	0	0	0	0	0	0	0	0	0	0	0	0	0	0	0	0
4[13C]L-homocysteine	140.056	0	0	0	0	0	0	0	0	0	0	0	0	0	0	0	0	0	0	0	0	0	0	0	0
2-keto-4-methylthiobutyrate	149.027	6.00277e+07	6.12247e+07	5.68232e+07	5.29631e+07	6.09261e+07	5.67049e+07	5.33072e+07	5.59333e+07	5.2659e+07	7.20115e+07	6.13172e+07	6.21453e+07	4.54985e+07	4.18628e+07	4.37678e+07	3.3075e+07	3.33939e+07	3.1812e+07	2.80553e+07	2.91483e+07	3.13839e+07	4.09775e+07	3.66008e+07	3.67646e+07
1[13C]2-keto-4-methylthiobutyrate	150.03	2.98226e+06	2.87169e+06	2.79858e+06	2.68608e+06	3.19236e+06	2.78481e+06	2.65205e+06	2.69532e+06	2.61531e+06	3.59818e+06	3.25276e+06	2.89598e+06	2.3162e+06	2.263e+06	2.23678e+06	1.72202e+06	1.49294e+06	1.65423e+06	1.25743e+06	1.57818e+06	1.58195e+06	2.07074e+06	1.79986e+06	1.70128e+06
2[13C]2-keto-4-methylthiobutyrate	151.033	0	0	0	0	0	0	0	0	0	0	0	0	0	0	0	0	0	0	0	0	0	0	0	0
3[13C]2-keto-4-methylthiobutyrate	152.037	187640	20723.3	310364	0	83614.6	180801	81462.6	254691	57346.8	223045	0	250708	85947.9	92194.7	62488.5	0	19417.8	0	79518.2	0	0	81361.6	44049.3	104320
4[13C]2-keto-4-methylthiobutyrate	153.04	0	33806.6	0	0	0	0	0	0	0	44912	0	0	0	0	0	0	0	0	0	0	0	0	0	0
5[13C]2-keto-4-methylthiobutyrate	154.043	331473	212579	351106	158932	316638	265655	254489	339093	401566	471519	488943	511673	239409	223703	72568.8	359365	98937.5	473736	258267	288016	163574	233078	177047	91864.9
sarcosine	90.055	9.54901e+08	9.45654e+08	8.91508e+08	9.66127e+08	1.06528e+09	9.93718e+08	9.45491e+08	9.47042e+08	9.30781e+08	5.49277e+08	5.15157e+08	4.76209e+08	9.53504e+08	9.52627e+08	8.93356e+08	9.19718e+08	9.40971e+08	9.24405e+08	8.11195e+08	8.38042e+08	8.96623e+08	3.6322e+08	2.9604e+08	3.27864e+08
1[13C]sarcosine	91.0583	4.56309e+07	4.52342e+07	4.14974e+07	4.72123e+07	5.29632e+07	4.8292e+07	4.56362e+07	4.46583e+07	4.4303e+07	2.9295e+07	2.74269e+07	2.53592e+07	4.44059e+07	4.41736e+07	4.12583e+07	4.47897e+07	4.39042e+07	4.24369e+07	3.91722e+07	4.02224e+07	4.28436e+07	1.80195e+07	1.50756e+07	1.67134e+07
2[13C]sarcosine	92.0617	5.35668e+06	5.14887e+06	5.00724e+06	6.38382e+06	6.87856e+06	5.90284e+06	5.46944e+06	5.33362e+06	5.57262e+06	5.42906e+06	5.10899e+06	4.8843e+06	5.72309e+06	5.64059e+06	5.31295e+06	6.03903e+06	5.5719e+06	5.45439e+06	5.51289e+06	5.60714e+06	6.25852e+06	3.57621e+06	3.38869e+06	3.48319e+06
3[13C]sarcosine	93.065	8.79108e+06	9.25294e+06	8.8582e+06	1.23429e+07	1.36989e+07	1.10971e+07	1.00893e+07	9.74597e+06	1.04508e+07	9.67222e+06	8.58186e+06	8.44113e+06	1.21898e+07	1.20251e+07	1.08762e+07	1.34062e+07	1.1402e+07	1.11281e+07	1.27123e+07	1.31823e+07	1.38917e+07	1.01873e+07	1.07384e+07	1.06779e+07
adenine	136.062	1.03325e+08	1.07454e+08	1.05438e+08	1.01495e+08	9.91625e+07	9.97446e+07	9.8416e+07	1.03096e+08	1.0723e+08	8.70218e+07	8.91925e+07	8.79442e+07	9.20758e+07	9.77274e+07	1.00325e+08	6.79764e+07	7.05067e+07	7.00001e+07	8.04044e+07	7.92432e+07	8.4236e+07	7.93466e+07	7.99068e+07	7.60839e+07
1[13C]adenine	137.065	6.29072e+06	6.55065e+06	6.27261e+06	6.31677e+06	6.10262e+06	6.07539e+06	6.31251e+06	6.56085e+06	6.87234e+06	5.61095e+06	5.77222e+06	5.6889e+06	5.72734e+06	5.99839e+06	6.21598e+06	4.26343e+06	4.29957e+06	4.21765e+06	5.01071e+06	4.97002e+06	5.36507e+06	4.74263e+06	4.72342e+06	4.52258e+06
2[13C]adenine	138.068	162306	223102	276913	334845	343772	205779	250411	335450	276316	370632	388774	411119	245828	305981	277781	159045	152527	174385	219951	237083	265413	175262	153317	130504
3[13C]adenine	139.072	32366.8	25783.5	39974.1	12499.3	8759.86	3370.25	6210.07	7843.07	4955.23	33324.8	28474.5	9705.43	51877.8	35282.8	37997.2	7912.74	13683	7936.11	52241.3	45250.1	102371	0	1747.63	5318.27
4[13C]adenine	140.075	0	0	0	0	0	0	0	0	0	0	0	0	0	0	0	0	0	0	0	0	0	0	0	0
5[13C]adenine	141.079	0	0	0	0	0	0	0	0	0	0	0	0	0	0	0	0	0	0	0	0	0	0	0	0
Methionine sulfoxide	166.053	1.38668e+09	1.37677e+09	1.33179e+09	1.17801e+09	1.35754e+09	1.29791e+09	1.20981e+09	1.22995e+09	1.17309e+09	1.53697e+09	1.32501e+09	1.36478e+09	1.01565e+09	9.60492e+08	9.78543e+08	7.23434e+08	7.64495e+08	7.17426e+08	6.51119e+08	6.76338e+08	7.16723e+08	9.44597e+08	8.24194e+08	8.29034e+08
1[13C]Methionine sulfoxide	167.057	7.67353e+07	7.49657e+07	7.18874e+07	6.43772e+07	7.43541e+07	7.03051e+07	6.6228e+07	6.77143e+07	6.29951e+07	8.43832e+07	7.29145e+07	7.48987e+07	5.55094e+07	5.27693e+07	5.28507e+07	3.87607e+07	4.18418e+07	3.90242e+07	3.4784e+07	3.61671e+07	3.78555e+07	5.22485e+07	4.4458e+07	4.5594e+07
2[13C]Methionine sulfoxide	168.06	239085	309403	192103	379088	431318	347579	375689	399940	319287	242585	278714	305956	367422	221145	255709	108036	50224	202204	0	92107.7	96551.3	106953	194193	287853
3[13C]Methionine sulfoxide	169.063	0	0	0	0	0	0	0	0	0	0	0	0	0	0	0	0	0	0	0	0	0	0	0	0
4[13C]Methionine sulfoxide	170.067	0	0	0	0	0	0	0	0	0	0	0	0	0	0	0	0	0	0	0	0	0	0	0	0
5[13C]Methionine sulfoxide	171.07	0	0	0	0	0	0	0	0	0	0	0	0	0	0	0	0	0	0	0	0	0	0	0	0
3-hydroxyhexadecenoylcarnitine	414.321	710053	656489	579118	533532	515533	593663	622852	590657	557865	418573	381289	409342	547358	476557	597081	423321	419145	411349	498847	460332	464102	676767	623840	655145
1[13C]3-hydroxyhexadecenoylcarnitine	415.325	2977.13	58470	100310	105176	85906.3	100981	77561.6	87829.2	84274.7	27948.3	18320.8	12913.7	15040.9	0	0	0	0	0	15948	0	0	38620.1	4406.76	21628.7
2[13C]3-hydroxyhexadecenoylcarnitine	416.328	0	0	0	0	0	0	0	0	0	0	0	0	0	0	0	0	0	0	0	0	13328.2	0	0	10913
3[13C]3-hydroxyhexadecenoylcarnitine	417.331	0	0	0	0	0	0	0	0	0	0	0	0	0	0	0	0	0	0	0	0	0	0	0	0
4[13C]3-hydroxyhexadecenoylcarnitine	418.335	0	0	0	0	0	0	0	0	0	0	0	0	0	0	0	0	0	0	0	0	0	0	0	0
5[13C]3-hydroxyhexadecenoylcarnitine	419.338	42924.4	79238.2	92028.2	41520.7	82213.2	101900	89943.2	97937.5	123787	38158.8	49436.6	37757.8	87583.7	85675.6	104108	32060.4	26943.1	37892.5	13910.5	30499.6	44791.9	42337.7	33718.7	27332.6
6[13C]3-hydroxyhexadecenoylcarnitine	420.342	10418.3	17928.6	11744.2	8820.58	10755.8	14175	7668.29	16763.8	9992.62	0	6085.6	0	6363.29	9125.26	16581.7	0	0	0	2309.72	0	0	0	0	0
7[13C]3-hydroxyhexadecenoylcarnitine	421.345	0	0	0	0	0	0	0	0	0	0	0	0	0	0	0	0	0	0	0	0	0	0	0	0
8[13C]3-hydroxyhexadecenoylcarnitine	422.348	0	0	0	0	0	1654.92	4724.26	4121.71	2483.59	0	0	0	1993.28	5242.94	7975.3	0	1832.58	0	1667.71	1602.32	5139.44	0	0	2942.28
9[13C]3-hydroxyhexadecenoylcarnitine	423.352	0	0	0	0	0	0	0	0	0	0	0	0	0	0	0	0	0	0	0	0	0	0	0	0
10[13C]3-hydroxyhexadecenoylcarnitine	424.355	0	0	0	0	0	0	0	0	0	0	0	0	0	0	0	0	0	0	0	0	0	0	0	0
11[13C]3-hydroxyhexadecenoylcarnitine	425.358	0	0	0	0	0	0	0	0	0	0	0	0	0	0	0	0	0	0	0	0	0	0	0	0
12[13C]3-hydroxyhexadecenoylcarnitine	426.362	0	0	0	0	0	0	0	0	0	0	0	0	0	0	0	0	0	0	0	0	0	0	0	0
13[13C]3-hydroxyhexadecenoylcarnitine	427.365	0	0	0	0	0	0	0	0	0	0	0	0	0	0	0	0	0	0	0	0	0	0	0	0
14[13C]3-hydroxyhexadecenoylcarnitine	428.368	0	0	0	0	0	0	0	0	0	0	0	0	0	0	0	0	0	0	0	0	0	0	0	0
15[13C]3-hydroxyhexadecenoylcarnitine	429.372	0	0	0	0	0	0	0	0	0	0	0	0	0	0	0	0	0	0	0	0	0	0	0	0
16[13C]3-hydroxyhexadecenoylcarnitine	430.375	2326.92	0	0	0	0	0	0	0	0	0	0	0	2880.75	0	0	0	0	0	0	0	0	0	0	0
17[13C]3-hydroxyhexadecenoylcarnitine	431.378	0	0	0	0	0	0	0	0	0	0	0	0	0	0	0	0	0	0	0	0	0	0	0	0
18[13C]3-hydroxyhexadecenoylcarnitine	432.382	0	0	0	0	0	0	0	0	0	0	0	0	0	0	0	0	0	0	0	0	0	0	0	0
19[13C]3-hydroxyhexadecenoylcarnitine	433.385	0	0	0	0	0	0	0	0	0	0	0	0	0	0	0	0	0	0	0	0	0	0	0	0
20[13C]3-hydroxyhexadecenoylcarnitine	434.389	0	0	0	0	0	0	0	0	0	0	0	0	0	0	0	0	0	0	0	0	0	0	0	0
21[13C]3-hydroxyhexadecenoylcarnitine	435.392	0	0	0	0	0	0	0	0	0	0	0	0	0	0	0	0	0	0	0	0	0	0	0	0
22[13C]3-hydroxyhexadecenoylcarnitine	436.395	0	0	0	0	0	0	0	0	0	0	0	0	0	0	0	0	0	0	0	0	0	0	0	0
23[13C]3-hydroxyhexadecenoylcarnitine	437.399	2625.48	4006.37	1686.53	0	0	1530.7	2959.34	2262.67	2646.43	1240.7	0	0	21990.8	12617.4	11586.1	21148	19365.1	13708.8	12157	22346.4	17638.9	29448.9	20783.2	21471.7
decenoyl carnitine	314.233	248646	218148	204838	255923	255173	225841	170117	173336	171601	147251	122884	126427	229576	216806	229648	209304	193144	190172	200192	202532	220355	257056	222149	220581
1[13C]decenoyl carnitine	315.236	18902.8	14204	12073.5	14462.9	8768.82	9019.79	7347.21	5429.3	8153.98	5975.8	1893.69	0	14086.8	5446.94	7772.04	7388.37	0	2940.29	3844.2	11950.1	6814.3	11260.6	7402.24	9890.45
2[13C]decenoyl carnitine	316.239	0	0	1449.36	0	0	0	2693.33	0	0	0	0	0	2693.38	0	0	0	0	0	0	0	0	0	0	0
3[13C]decenoyl carnitine	317.243	1291.39	0	0	0	0	0	0	0	0	0	0	0	0	0	0	0	0	0	0	0	0	0	0	0
4[13C]decenoyl carnitine	318.246	0	0	0	0	0	0	0	0	0	0	0	0	0	0	0	0	0	0	0	0	0	0	0	0
5[13C]decenoyl carnitine	319.249	0	0	0	0	0	0	0	0	0	0	0	0	0	0	0	0	0	0	0	0	0	0	0	0
6[13C]decenoyl carnitine	320.253	0	0	0	0	0	0	0	0	0	0	0	0	0	0	0	0	0	0	0	0	0	0	0	0
7[13C]decenoyl carnitine	321.256	0	0	0	0	0	0	0	0	0	0	0	0	0	0	0	0	0	0	0	0	0	0	0	0
8[13C]decenoyl carnitine	322.259	0	1986.39	0	0	0	0	2068	0	0	0	0	0	0	0	0	0	0	0	0	0	0	3218.27	0	0
9[13C]decenoyl carnitine	323.263	0	0	0	0	0	0	0	0	0	0	0	0	0	0	0	0	0	0	0	0	0	0	0	0
10[13C]decenoyl carnitine	324.266	0	0	0	0	0	0	0	0	0	0	0	0	0	0	0	0	0	0	0	0	0	0	0	0
11[13C]decenoyl carnitine	325.269	0	0	0	0	0	0	0	0	0	0	0	0	0	0	0	0	0	0	0	0	0	0	0	0
12[13C]decenoyl carnitine	326.273	0	0	0	0	0	0	0	0	0	0	0	0	0	0	0	0	0	0	0	0	0	0	0	0
13[13C]decenoyl carnitine	327.276	0	0	0	0	0	0	0	0	0	0	0	0	0	0	0	0	0	0	0	0	0	0	0	0
14[13C]decenoyl carnitine	328.28	0	0	0	0	0	0	0	0	0	0	0	0	0	0	0	0	0	0	0	0	0	0	0	0
15[13C]decenoyl carnitine	329.283	0	0	0	0	0	0	0	0	0	0	0	0	0	0	0	0	0	0	0	0	0	0	0	0
16[13C]decenoyl carnitine	330.286	0	0	0	0	0	0	0	0	0	0	0	0	0	0	0	0	0	0	0	0	0	0	0	0
17[13C]decenoyl carnitine	331.29	0	0	0	0	0	0	0	0	0	0	0	0	0	0	0	0	0	0	0	0	0	0	0	0
O-acetylcarnitine	204.123	1.58335e+09	1.68401e+09	1.64196e+09	1.76369e+09	1.65493e+09	1.50551e+09	1.32645e+09	1.45586e+09	1.37785e+09	1.56532e+09	1.46324e+09	1.452e+09	1.2806e+09	1.31935e+09	1.40538e+09	1.18891e+09	1.08379e+09	1.16338e+09	1.28158e+09	1.3775e+09	1.32771e+09	1.80549e+09	1.80895e+09	1.79507e+09
1[13C]O-acetylcarnitine	205.126	1.66341e+08	1.7763e+08	1.74052e+08	1.90292e+08	1.77185e+08	1.6161e+08	1.38918e+08	1.52964e+08	1.45504e+08	1.72e+08	1.61956e+08	1.60693e+08	1.37683e+08	1.43366e+08	1.51826e+08	1.30505e+08	1.18194e+08	1.27019e+08	1.41729e+08	1.53741e+08	1.47097e+08	1.95677e+08	1.9882e+08	1.97236e+08
2[13C]O-acetylcarnitine	206.13	3.95835e+07	4.24973e+07	4.17997e+07	4.99672e+07	4.78553e+07	4.29871e+07	3.33375e+07	3.60226e+07	3.41545e+07	5.6195e+07	5.26554e+07	5.25906e+07	3.53575e+07	3.64619e+07	3.90732e+07	3.21185e+07	3.00429e+07	3.23246e+07	5.97045e+07	6.40987e+07	6.16101e+07	6.94968e+07	6.93053e+07	6.85168e+07
3[13C]O-acetylcarnitine	207.133	2.25807e+06	2.0478e+06	2.34804e+06	2.74884e+06	3.06924e+06	2.46796e+06	1.86688e+06	2.09775e+06	1.81508e+06	3.80436e+06	2.9777e+06	3.15411e+06	2.05316e+06	2.11421e+06	2.42748e+06	1.73943e+06	1.65435e+06	1.74013e+06	3.79245e+06	3.92102e+06	3.68983e+06	4.45262e+06	4.26812e+06	4.16231e+06
4[13C]O-acetylcarnitine	208.136	0	0	0	0	0	0	0	0	0	0	0	0	0	0	0	0	0	0	0	0	0	0	0	0
5[13C]O-acetylcarnitine	209.14	0	0	0	0	0	0	0	0	0	0	0	0	0	0	0	0	0	0	0	0	0	0	0	0
6[13C]O-acetylcarnitine	210.143	0	0	0	0	0	0	0	0	0	0	0	0	0	0	0	0	0	0	0	0	0	0	0	0
7[13C]O-acetylcarnitine	211.147	0	0	0	0	0	0	0	0	0	0	0	0	0	0	0	0	0	0	0	0	0	0	0	0
8[13C]O-acetylcarnitine	212.15	0	0	0	0	0	0	0	0	0	0	0	0	0	0	0	0	0	0	0	0	0	0	0	0
9[13C]O-acetylcarnitine	213.153	0	0	0	0	0	0	0	0	0	0	0	0	0	0	0	0	0	0	0	0	0	0	0	0
heptadecanoyl carnitine	414.358	1.62891e+06	1.25724e+06	1.07438e+06	760115	658847	836509	1.22597e+06	1.1126e+06	1.0855e+06	1.40198e+06	1.36168e+06	1.49489e+06	910457	839065	932292	1.05973e+06	1.01866e+06	986190	1.00208e+06	1.00793e+06	999392	2.54623e+06	2.53991e+06	2.66118e+06
1[13C]heptadecanoyl carnitine	415.361	414400	322545	267479	185890	165007	192682	292723	282518	258311	358606	358718	382093	210546	202333	207417	258412	227147	238958	237891	225666	247410	669922	643903	701465
2[13C]heptadecanoyl carnitine	416.364	6426	0	0	0	0	2159.98	3703.72	0	3924.62	0	2541.46	2328.34	0	0	10007.2	2873.85	0	4371.97	0	0	0	39705.3	12741.3	8401
3[13C]heptadecanoyl carnitine	417.368	0	0	0	0	0	0	0	0	0	0	0	0	0	0	0	0	0	0	0	0	0	0	0	0
4[13C]heptadecanoyl carnitine	418.371	0	0	0	0	0	0	0	0	0	0	0	0	0	0	0	0	0	0	0	0	0	0	0	0
5[13C]heptadecanoyl carnitine	419.375	0	0	0	5586.2	0	4707.38	0	1781.19	0	0	0	0	0	0	0	0	0	0	0	0	0	2315.78	3035.2	2405.16
6[13C]heptadecanoyl carnitine	420.378	0	0	0	0	0	0	0	0	0	0	0	0	0	0	0	0	0	0	0	0	0	0	0	0
7[13C]heptadecanoyl carnitine	421.381	0	0	0	0	0	0	0	0	0	0	0	0	0	0	0	0	0	0	0	0	0	0	0	0
8[13C]heptadecanoyl carnitine	422.385	35210.2	6753.03	7472.3	1487.81	2002.2	3426.82	100407	90309.3	90192.5	20656.6	16822.8	27019.2	10256.4	8045.42	17109.4	4446.63	0	0	50536.5	56475.2	51030.7	15137.9	14131.6	13060.3
9[13C]heptadecanoyl carnitine	423.388	1186.65	0	0	0	0	0	9619.72	5324.02	8520.81	0	0	0	0	0	0	0	0	0	4506.37	4637.55	0	0	0	0
10[13C]heptadecanoyl carnitine	424.391	0	0	0	0	0	0	0	0	0	0	0	0	0	0	0	0	0	0	0	0	0	0	0	0
11[13C]heptadecanoyl carnitine	425.395	0	0	0	0	0	0	0	0	0	0	0	0	0	0	0	0	0	0	0	0	0	0	0	0
12[13C]heptadecanoyl carnitine	426.398	0	0	0	0	0	0	0	0	0	0	0	0	0	0	0	0	0	0	0	0	0	0	0	0
13[13C]heptadecanoyl carnitine	427.401	0	0	0	0	0	0	0	0	0	0	0	0	0	0	0	0	0	0	0	0	0	0	0	0
14[13C]heptadecanoyl carnitine	428.405	0	2154.87	0	0	0	0	0	0	0	0	0	0	0	0	0	0	0	0	0	0	0	0	0	0
15[13C]heptadecanoyl carnitine	429.408	5942.02	9875.66	13297.2	5124.56	2355.41	9764.53	23240.7	23953.9	25215.7	23625.2	23952.8	27943.1	24127.8	24350.6	19383.9	5908.19	2665.75	0	2317.28	10185.8	4398.47	0	2181.13	0
16[13C]heptadecanoyl carnitine	430.411	0	0	0	0	0	0	5020.17	1908.86	0	1696.65	0	0	1999.76	2476.24	2842.39	1831.31	0	0	0	1526.75	2352.44	0	2350.22	2619.94
17[13C]heptadecanoyl carnitine	431.415	0	0	0	0	0	0	0	0	0	0	0	0	0	0	0	0	0	0	0	0	0	0	0	0
18[13C]heptadecanoyl carnitine	432.418	0	0	0	0	0	0	0	0	0	0	0	0	0	0	0	0	0	0	0	0	0	0	0	0
19[13C]heptadecanoyl carnitine	433.422	0	0	0	0	0	0	0	0	0	0	0	0	0	0	0	0	0	0	0	0	0	0	0	0
20[13C]heptadecanoyl carnitine	434.425	0	0	0	0	0	0	0	0	0	0	0	0	0	0	0	0	0	0	0	0	0	0	0	0
21[13C]heptadecanoyl carnitine	435.428	0	0	0	0	0	0	0	0	0	0	0	0	0	0	0	0	0	0	0	0	0	0	0	0
22[13C]heptadecanoyl carnitine	436.432	0	0	0	0	0	0	0	0	0	0	0	0	0	0	0	0	0	0	0	0	0	0	0	0
23[13C]heptadecanoyl carnitine	437.435	0	0	0	0	0	0	0	0	0	0	0	0	0	0	0	0	0	0	0	0	0	0	0	0
23[13C]heptadecanoyl carnitine	438.438	0	0	0	0	0	0	0	0	0	0	0	0	0	0	0	0	0	0	0	0	0	0	0	0
Methyladenine	150.077	653436	655724	670449	642079	686739	654528	634084	671378	629107	379819	409315	389424	610107	604918	652718	456938	449479	481359	528605	507880	540731	766973	791452	756068
1[13C]Methyladenine	151.081	0	0	1929.42	0	647.784	0	1933.25	4567.11	3318.03	4323.6	1802.97	2764.45	2257.07	0	0	3905.68	0	1777.23	2216.94	0	0	0	1927.33	4538.1
2[13C]Methyladenine	152.084	0	0	0	0	0	0	0	0	0	0	0	0	0	0	0	0	1336.18	0	0	0	0	0	0	0
3[13C]Methyladenine	153.087	0	0	0	0	0	0	0	1790.75	0	0	0	0	0	0	0	0	0	0	0	0	0	0	0	0
4[13C]Methyladenine	154.091	0	0	0	0	0	0	0	0	0	0	0	0	0	0	0	0	0	0	0	0	0	0	0	0
5[13C]Methyladenine	155.094	0	0	0	0	0	0	0	0	0	0	1642.61	0	0	0	0	0	0	0	0	0	1902.61	7379.65	0	2364.52
6[13C]Methyladenine	156.098	0	0	0	0	0	0	0	0	0	0	0	0	0	0	0	0	0	0	0	0	0	0	0	0

## Sheet: gut- full
Name	MZ	Ctrl 1-	Ctrl 2-	Ctrl 3-	MR 1-	MR 2-	MR 3-	Tau 1-	Tau 2-	Tau 3-	MR-Tau 1-	MR-Tau 2-	MR-Tau 3-
Hypotaurine	108.012	17567.4	11079.2	0	0	6649.13	12310.2	0	0	4606.96	23809.6	8477.76	12567.9
1[13C]Hypotaurine	109.016	0	0	0	0	0	0	0	0	0	0	0	0
2[13C]Hypotaurine	110.019	0	0	0	0	0	0	0	0	0	0	0	0
Taurine	124.007	1.87907e+08	1.86406e+08	1.9024e+08	1.90346e+08	1.82542e+08	1.7054e+08	1.85927e+08	2.01666e+08	2.09356e+08	1.58144e+08	1.54814e+08	1.641e+08
1[13C]Taurine	125.011	4.30284e+06	4.35442e+06	4.41572e+06	4.36898e+06	4.1339e+06	3.91593e+06	4.14098e+06	4.55126e+06	4.6957e+06	4.38258e+06	4.32865e+06	4.5857e+06
2[13C]Taurine	126.014	63977.5	61454.3	71122.1	34255.6	25562.6	43313.5	51999	25029.9	35324.3	309437	284910	302892
L-2-amino-3-oxobutanoic acid	116.035	862474	855515	861116	784408	828510	863472	731723	778316	815048	936930	848733	967200
1[13C]L-2-amino-3-oxobutanoic acid	117.039	7789.08	8473.1	26246.7	11783.3	9578.91	11065.9	16306.6	19123.4	19089.3	9699.17	4661.33	12291
2[13C]L-2-amino-3-oxobutanoic acid	118.042	26991.9	26717.7	0	49405.2	42127.3	0	0	0	60699.7	12906	0	0
3[13C]L-2-amino-3-oxobutanoic acid	119.045	0	0	0	0	0	0	0	0	0	2354.77	0	0
4[13C]L-2-amino-3-oxobutanoic acid	120.049	0	0	0	0	0	0	0	0	0	0	0	0
D-aspartate(1-)	132.03	7.96694e+07	6.48157e+07	6.67735e+07	2.21431e+07	2.535e+07	2.38462e+07	5.03416e+07	5.33253e+07	5.20455e+07	6.74371e+07	5.82291e+07	5.59189e+07
1[13C]D-aspartate(1-)	133.034	5.85059e+06	4.92342e+06	4.91136e+06	1.66284e+06	1.98183e+06	1.91383e+06	3.86379e+06	3.97994e+06	3.82327e+06	4.27068e+06	3.79021e+06	3.5318e+06
2[13C]D-aspartate(1-)	134.037	975551	910075	883647	285800	363087	359989	637707	680474	622054	685984	551140	547949
3[13C]D-aspartate(1-)	135.04	102686	101001	157503	64163.8	29728.5	64626.2	68275.6	103155	102049	136376	106549	97964.6
4[13C]D-aspartate(1-)	136.044	0	0	0	0	0	0	0	0	0	0	0	0
L-threonate	135.03	7.68676e+06	7.91077e+06	7.97905e+06	9.09319e+06	8.69785e+06	8.31926e+06	8.83233e+06	8.93097e+06	8.99883e+06	6.89044e+06	6.95616e+06	7.41576e+06
1[13C]L-threonate	136.033	484151	443824	447275	513950	473403	414025	416184	481163	409190	352206	311533	369668
2[13C]L-threonate	137.037	3071.51	17977.9	11507.7	22308.4	43003.8	19919.5	15132.5	7608.01	8030.79	0	7933.91	5258.36
3[13C]L-threonate	138.04	86965.8	62074	42150	35693.5	46555	56860	49096.1	55037.6	48836.5	29000.8	9102.26	0
4[13C]L-threonate	139.043	516017	598683	568069	351966	391889	357479	408528	475952	393283	241537	262570	267756
N-phosphocreatinate(2-)	210.029	0	0	0	0	0	0	0	0	0	0	0	0
1[13C]N-phosphocreatinate(2-)	211.032	0	0	0	0	0	0	0	0	0	0	0	0
2[13C]N-phosphocreatinate(2-)	212.035	0	0	0	0	0	0	0	0	0	0	0	0
3[13C]N-phosphocreatinate(2-)	213.039	0	0	0	0	0	0	0	0	0	0	0	0
4[13C]N-phosphocreatinate(2-)	214.042	0	0	0	0	0	0	0	0	0	0	0	0
L-Hydroxyproline	130.051	3.11585e+06	2.96274e+06	2.93931e+06	2.57852e+06	2.6452e+06	2.76835e+06	3.08924e+06	3.32787e+06	2.94087e+06	4.73793e+06	4.07773e+06	4.19382e+06
1[13C]C5H9NO3(5)	131.054	223017	180774	170383	155135	148245	144119	163192	230086	178737	287118	216819	212564
2[13C]C5H9NO3(5)	132.058	7228.56	0	11550.5	20377.2	9924.99	23830.2	19053.8	14824.3	27696.4	24047.4	14217.9	9760.84
3[13C]C5H9NO3(5)	133.061	0	0	0	0	0	0	0	0	0	0	0	0
4[13C]C5H9NO3(5)	134.064	0	0	0	0	0	0	0	0	0	0	0	0
5[13C]C5H9NO3(5)	135.068	0	0	0	0	0	0	0	0	0	0	0	0
(S)-dihydroorotate	157.025	44360.5	53271.4	30214.9	45824	37136.7	47572.5	48356.1	37461.6	35605	62579	64856.1	64132.3
1[13C](S)-dihydroorotate	158.029	6219.56	7594.14	5029.09	1745.34	1963.88	5295.55	1104.4	2090.05	4538.47	10183.2	0	3023.7
2[13C](S)-dihydroorotate	159.032	0	1890.86	0	0	0	0	0	0	1505.87	0	0	0
3[13C](S)-dihydroorotate	160.036	0	0	0	0	0	0	0	0	0	0	0	0
4[13C](S)-dihydroorotate	161.039	0	0	0	0	0	0	0	0	0	0	0	0
5[13C](S)-dihydroorotate	162.042	97615.4	107210	122869	75491	77551.9	69706.2	64482.2	51849.5	53724.5	79397	87910.6	78974.5
N-Carbamoyl-L-aspartate	175.036	113040	69053.6	91219.4	155505	102923	88201.3	108039	108083	107854	71311	63242.9	57405.9
1[13C]N-Carbamoyl-L-aspartate	176.039	4894.38	0	0	0	0	0	17879	0	7066.96	0	6958.68	0
2[13C]N-Carbamoyl-L-aspartate	177.043	6897.74	0	13946.1	0	0	0	0	0	0	0	0	0
3[13C]N-Carbamoyl-L-aspartate	178.046	0	0	0	0	0	0	0	0	0	0	0	0
4[13C]N-Carbamoyl-L-aspartate	179.049	0	0	0	0	0	0	0	0	0	0	0	0
5[13C]N-Carbamoyl-L-aspartate	180.053	3055.69	8491.83	9275.05	2428.27	6601.88	11239.9	9333.95	6838.17	3530.77	36844.4	45278.2	33191.1
L-lysine	145.098	9.55148e+07	9.36544e+07	9.05172e+07	5.62077e+07	5.62522e+07	5.58289e+07	7.59897e+07	7.49702e+07	7.44376e+07	4.75892e+07	4.81357e+07	4.65316e+07
1[13C]L-lysine	146.102	6.34353e+06	6.14398e+06	5.85649e+06	3.6948e+06	3.74021e+06	3.74302e+06	4.97756e+06	4.88497e+06	4.84662e+06	3.12926e+06	3.15538e+06	3.10144e+06
2[13C]L-lysine	147.105	125728	123908	133401	65217.5	73115.2	68980.4	105941	88744.7	108338	58605.9	59259.9	53751
3[13C]L-lysine	148.108	0	0	0	0	0	0	0	0	0	0	0	0
4[13C]L-lysine	149.112	0	0	0	0	0	0	0	0	0	0	0	0
5[13C]L-lysine	150.115	0	0	0	0	0	0	0	0	0	0	0	0
6[13C]L-lysine	151.118	0	0	0	0	0	0	0	0	0	0	0	0
Arginine	173.104	1.95745e+08	1.93918e+08	1.88737e+08	1.28078e+08	1.2605e+08	1.23389e+08	1.77274e+08	1.72605e+08	1.70934e+08	9.17689e+07	9.64212e+07	9.15336e+07
1[13C]Arginine	174.108	1.27649e+07	1.2638e+07	1.22891e+07	8.33156e+06	8.24453e+06	8.1001e+06	1.16248e+07	1.12776e+07	1.10839e+07	5.96073e+06	6.24386e+06	6.02204e+06
2[13C]Arginine	175.111	119784	115024	122997	57883	61169.9	42759.2	85042.9	95554.6	67279.3	49145.8	54902.2	52667.7
3[13C]Arginine	176.114	0	0	0	0	0	0	0	0	0	0	0	0
4[13C]Arginine	177.118	0	0	0	0	0	0	0	0	0	0	0	0
5[13C]Arginine	178.121	0	0	0	0	0	0	0	0	0	0	0	0
6[13C]Arginine	179.125	0	0	0	0	0	0	0	0	0	0	0	0
(R)-Pantothenate	218.103	8.25728e+07	8.58972e+07	8.27307e+07	6.06064e+07	6.40902e+07	6.56551e+07	8.6304e+07	8.16928e+07	8.39702e+07	8.6503e+07	7.71477e+07	8.09371e+07
1[13C](R)-Pantothenate	219.107	8.04721e+06	8.31796e+06	7.89485e+06	5.87715e+06	6.08406e+06	6.30719e+06	8.18861e+06	7.8305e+06	7.96318e+06	8.41578e+06	7.43736e+06	7.81838e+06
2[13C](R)-Pantothenate	220.11	7649.7	0	3913.56	6544.9	12107	7397.96	8208.4	3751.53	16465.6	6846.68	10965.2	0
3[13C](R)-Pantothenate	221.113	0	0	0	0	0	0	0	0	0	0	0	0
4[13C](R)-Pantothenate	222.117	0	0	0	0	0	0	0	0	0	0	0	0
5[13C](R)-Pantothenate	223.12	0	0	0	0	0	0	0	0	0	0	0	0
6[13C](R)-Pantothenate	224.124	0	0	0	0	0	0	0	0	0	0	0	0
7[13C](R)-Pantothenate	225.127	0	0	0	0	0	0	0	0	0	0	0	0
8[13C](R)-Pantothenate	226.13	0	0	0	0	0	0	0	0	0	0	0	0
9[13C](R)-Pantothenate	227.134	0	0	0	0	0	0	0	0	0	0	0	0
carnosine	225.099	74051	64564	66805.3	53655.8	33974.7	43513.5	81075.1	20709.7	55803.4	41387.2	30693.2	29949.2
1[13C]carnosine	226.103	0	0	0	0	0	0	0	10230.7	0	0	0	0
2[13C]carnosine	227.106	0	0	0	0	0	0	0	0	0	0	0	0
3[13C]carnosine	228.109	0	0	0	0	0	0	0	0	0	0	0	0
4[13C]carnosine	229.113	0	0	0	0	0	0	0	0	0	0	0	0
5[13C]carnosine	230.116	92762.9	216433	0	95102.6	11962.4	43748.3	183386	55766.4	111344	0	0	0
6[13C]carnosine	231.119	57268.6	43062.7	44139.2	75524.2	62268	32512	84663.9	17560.2	0	92202.7	0	0
7[13C]carnosine	232.123	0	0	0	0	0	0	0	0	0	0	0	0
8[13C]carnosine	233.126	0	0	0	0	0	0	0	0	0	0	0	0
9[13C]carnosine	234.129	0	0	0	0	0	0	0	0	0	0	0	0
N(omega)-(L-Arginino)succinate	289.115	487673	514972	481088	493538	473577	547896	647292	736988	713119	557562	528419	514941
1[13C]N(omega)-(L-Arginino)succinate	290.119	69416	59027.8	61254.8	32312.3	35550	58715.9	59215.6	84218	53734.5	66126.2	48922.4	34365.1
2[13C]N(omega)-(L-Arginino)succinate	291.122	0	0	0	0	0	4624.08	0	0	0	0	0	0
3[13C]N(omega)-(L-Arginino)succinate	292.125	0	0	0	0	0	0	0	0	0	0	0	0
4[13C]N(omega)-(L-Arginino)succinate	293.129	0	0	0	0	0	0	0	0	0	0	0	0
5[13C]N(omega)-(L-Arginino)succinate	294.132	0	0	0	0	0	0	0	0	0	0	0	0
6[13C]N(omega)-(L-Arginino)succinate	295.135	0	0	0	0	0	0	0	0	0	0	0	0
7[13C]N(omega)-(L-Arginino)succinate	296.139	0	0	0	0	0	0	0	0	0	0	0	0
8[13C]N(omega)-(L-Arginino)succinate	297.142	0	0	0	0	0	0	0	0	0	0	0	0
9[13C]N(omega)-(L-Arginino)succinate	298.146	0	0	0	0	0	0	0	0	0	0	0	0
10[13C]N(omega)-(L-Arginino)succinate	299.149	0	0	0	0	0	0	0	0	0	0	0	0
L-tryptophan	203.083	1.35978e+08	1.34524e+08	1.31103e+08	9.23249e+07	9.64434e+07	9.01944e+07	1.27013e+08	1.28016e+08	1.32695e+08	1.04007e+08	9.88562e+07	9.83395e+07
1[13C]L-tryptophan	204.086	1.62318e+07	1.58518e+07	1.55047e+07	1.09085e+07	1.14329e+07	1.0714e+07	1.50149e+07	1.52422e+07	1.57646e+07	1.2446e+07	1.17326e+07	1.17049e+07
2[13C]L-tryptophan	205.089	576487	516932	567984	366748	391901	346160	580723	560128	572001	434721	402466	396637
3[13C]L-tryptophan	206.093	0	0	0	0	1980.9	0	0	2896.9	2308.93	0	0	0
4[13C]L-tryptophan	207.096	0	0	0	0	0	0	0	0	0	0	0	0
5[13C]L-tryptophan	208.099	2657	0	0	2151.11	0	0	0	0	0	0	0	4487.56
6[13C]L-tryptophan	209.103	0	0	0	0	0	0	0	0	0	0	0	0
7[13C]L-tryptophan	210.106	0	0	0	0	3120.59	0	0	0	0	0	0	0
8[13C]L-tryptophan	211.109	0	4156.31	1882.14	0	0	0	0	0	2367.14	0	0	0
9[13C]L-tryptophan	212.113	138487	145330	107831	131679	131102	146719	164363	168646	161343	4422.56	3648.47	3248.42
10[13C]L-tryptophan	213.116	0	0	0	0	0	0	0	0	0	0	0	0
11[13C]L-tryptophan	214.119	0	0	0	0	0	0	0	0	0	0	0	1779.24
laurate	199.17	5.41715e+07	5.78472e+07	5.85503e+07	5.03875e+07	5.56999e+07	5.04547e+07	6.53716e+07	5.98722e+07	6.92145e+07	5.73777e+07	5.65284e+07	5.45835e+07
1[13C]laurate	200.174	7.35558e+06	7.98691e+06	7.91491e+06	6.98354e+06	7.68639e+06	7.00203e+06	8.9654e+06	8.27348e+06	9.56223e+06	7.37775e+06	7.39921e+06	7.34189e+06
2[13C]laurate	201.177	1.26096e+06	1.41763e+06	1.44526e+06	1.21256e+06	1.2436e+06	1.17333e+06	1.76474e+06	1.60551e+06	1.99776e+06	587193	541218	556147
3[13C]laurate	202.18	112781	125576	106396	91427.7	115141	89187.4	157232	179398	191335	0	0	15049.5
4[13C]laurate	203.184	16776.2	0	0	0	19471.8	0	24756.5	28904.5	24280.1	0	0	0
5[13C]laurate	204.187	0	0	0	0	0	0	0	0	0	0	0	0
6[13C]laurate	205.19	0	0	0	0	0	0	0	0	0	0	0	0
7[13C]laurate	206.194	0	0	0	0	0	0	0	0	0	0	0	0
8[13C]laurate	207.197	0	0	0	0	0	0	0	0	0	0	0	0
9[13C]laurate	208.201	0	0	0	0	0	0	0	0	0	0	0	0
10[13C]laurate	209.204	0	0	0	0	0	0	0	0	0	0	0	0
11[13C]laurate	210.207	0	0	0	0	0	0	0	0	0	0	0	0
12[13C]laurate	211.211	0	0	0	0	0	0	0	0	0	0	0	0
myristate	227.202	1.96649e+08	2.1713e+08	2.15056e+08	1.6774e+08	1.85467e+08	1.7015e+08	1.87134e+08	1.71919e+08	1.99278e+08	1.54741e+08	1.55048e+08	1.4687e+08
1[13C]myristate	228.205	3.12289e+07	3.43452e+07	3.41615e+07	2.64502e+07	2.92541e+07	2.68703e+07	2.98313e+07	2.73244e+07	3.17945e+07	2.36882e+07	2.37614e+07	2.2341e+07
2[13C]myristate	229.208	4.43555e+06	4.60221e+06	4.80195e+06	3.66847e+06	4.23614e+06	3.84966e+06	5.03425e+06	4.70734e+06	5.51438e+06	1.96448e+06	1.94502e+06	1.76848e+06
3[13C]myristate	230.212	487647	540576	592738	398557	432998	390689	580399	469365	632317	96895.7	96840.1	0
4[13C]myristate	231.215	145821	184408	140182	97652.8	89119.4	62443.7	172773	186342	115638	0	0	0
5[13C]myristate	232.218	0	0	0	0	0	0	0	0	0	0	0	0
6[13C]myristate	233.222	0	0	0	0	0	0	0	0	0	0	0	0
7[13C]myristate	234.225	0	0	0	0	0	0	0	0	0	0	0	0
8[13C]myristate	235.228	0	0	0	0	0	0	0	0	0	0	0	0
9[13C]myristate	236.232	0	0	0	0	0	0	0	0	0	0	0	0
10[13C]myristate	237.235	0	0	0	0	0	0	0	0	0	0	0	0
11[13C]myristate	238.239	0	0	0	0	0	0	0	0	0	0	0	0
12[13C]myristate	239.242	0	0	0	0	0	0	0	0	0	0	0	0
13[13C]myristate	240.245	0	0	0	0	0	0	0	0	0	0	0	0
14[13C]myristate	241.249	0	0	0	0	0	0	0	0	0	0	0	0
palmitate	255.233	7.38734e+08	7.67238e+08	7.06685e+08	5.95884e+08	6.54966e+08	5.9275e+08	6.26784e+08	6.28121e+08	6.76986e+08	4.67608e+08	4.58469e+08	4.43537e+08
1[13C]palmitate	256.236	1.30057e+08	1.35464e+08	1.24303e+08	1.05304e+08	1.15436e+08	1.04376e+08	1.0959e+08	1.10836e+08	1.21153e+08	8.06718e+07	7.8888e+07	7.68701e+07
2[13C]palmitate	257.24	1.61076e+07	1.71802e+07	1.58184e+07	1.27259e+07	1.42025e+07	1.25714e+07	1.50807e+07	1.49682e+07	1.64418e+07	7.35398e+06	7.59688e+06	7.32212e+06
3[13C]palmitate	258.243	1.61242e+06	1.73936e+06	1.47336e+06	1.33045e+06	1.40213e+06	1.21081e+06	1.61471e+06	1.6213e+06	1.82856e+06	465722	354701	309611
4[13C]palmitate	259.246	613974	520469	483250	411418	389504	343723	488706	507186	510747	7224.19	0	13497.1
5[13C]palmitate	260.25	0	0	3240.17	0	12000.1	0	0	0	0	0	0	0
6[13C]palmitate	261.253	0	0	0	0	0	0	0	0	0	0	0	0
7[13C]palmitate	262.256	0	0	0	0	0	0	0	0	0	0	0	0
8[13C]palmitate	263.26	0	0	0	0	0	0	0	0	0	0	0	0
9[13C]palmitate	264.263	0	0	0	0	0	0	0	0	0	0	0	0
10[13C]palmitate	265.266	0	0	0	0	0	0	0	0	0	0	0	0
11[13C]palmitate	266.27	0	0	0	0	0	0	0	0	0	0	0	0
12[13C]palmitate	267.273	0	0	0	0	0	0	0	0	0	0	0	0
13[13C]palmitate	268.277	0	0	0	0	0	0	0	0	0	0	0	0
14[13C]palmitate	269.28	0	0	0	0	0	0	0	0	0	0	0	0
15[13C]palmitate	270.283	0	0	0	0	0	0	0	0	0	0	0	0
16[13C]palmitate	271.287	0	0	0	0	0	0	0	0	0	0	0	0
UDP-D-glucuronate	579.027	1.37817e+06	1.20395e+06	1.26555e+06	1.04638e+06	1.17258e+06	1.25208e+06	1.18893e+06	1.08898e+06	1.09544e+06	966781	825045	742361
1[13C]UDP-D-glucuronate	580.03	244492	211513	220134	173702	233670	207262	192087	174148	183697	163529	141866	129623
2[13C]UDP-D-glucuronate	581.034	47735.9	17567.4	44638.2	29768	32362.6	52746.3	73910.5	36358	23225.2	20925.9	8523.24	24241.1
3[13C]UDP-D-glucuronate	582.037	14254.1	0	0	0	0	0	38081.2	11670.7	0	31291.7	10313.7	18241.3
4[13C]UDP-D-glucuronate	583.04	0	0	0	0	0	0	0	0	0	0	0	0
5[13C]UDP-D-glucuronate	584.044	0	0	0	0	0	0	0	0	0	0	0	0
6[13C]UDP-D-glucuronate	585.047	0	0	0	0	10072	0	13254.7	0	0	0	0	0
7[13C]UDP-D-glucuronate	586.05	0	0	0	0	0	0	0	0	0	0	0	0
8[13C]UDP-D-glucuronate	587.054	0	0	0	0	0	0	0	0	0	0	0	0
9[13C]UDP-D-glucuronate	588.057	0	0	0	0	0	0	0	0	0	0	0	0
10[13C]UDP-D-glucuronate	589.061	0	0	0	0	0	0	0	0	0	0	0	0
11[13C]UDP-D-glucuronate	590.064	0	0	0	0	0	0	0	0	0	0	0	0
12[13C]UDP-D-glucuronate	591.067	0	0	0	0	0	0	0	0	0	0	0	0
13[13C]UDP-D-glucuronate	592.071	0	0	0	0	0	0	0	0	0	0	0	0
14[13C]UDP-D-glucuronate	593.074	0	0	0	0	0	0	0	0	0	0	0	0
15[13C]UDP-D-glucuronate	594.077	0	0	0	0	0	0	0	0	0	0	0	0
Methylmalonate	117.019	3.5047e+08	3.48697e+08	3.2449e+08	2.27043e+08	2.23027e+08	2.31127e+08	3.45989e+08	3.4212e+08	3.35348e+08	2.62864e+08	2.58554e+08	2.61591e+08
1[13C]Methylmalonate	118.023	3.33203e+07	3.33441e+07	3.09789e+07	2.17835e+07	2.13567e+07	2.21643e+07	3.35771e+07	3.33929e+07	3.27952e+07	2.35485e+07	2.33819e+07	2.32793e+07
2[13C]Methylmalonate	119.026	1.01153e+07	1.01249e+07	9.27759e+06	6.88622e+06	6.84131e+06	6.98244e+06	1.05852e+07	1.01328e+07	9.95867e+06	6.96791e+06	6.86451e+06	7.01015e+06
3[13C]Methylmalonate	120.029	460523	479430	438507	369595	358391	365715	620416	580877	597950	424270	410203	386547
4[13C]Methylmalonate	121.033	35574.2	68312.4	33398.6	20925.4	9369.95	14990.9	39619.5	44384.7	33223.4	18840	44169.4	67828.4
5-oxoprolinate/L-1-Pyrroline-3-hydroxy-5-carboxylate	128.035	8.69982e+07	7.81502e+07	7.7567e+07	5.87784e+07	6.33841e+07	5.85006e+07	7.28536e+07	7.60954e+07	7.43729e+07	6.1663e+07	5.5692e+07	5.53919e+07
1[13C]5-oxoprolinate/L-1-Pyrroline-3-hydroxy-5-carboxylate	129.039	8.66391e+06	8.02888e+06	7.83675e+06	6.03183e+06	6.39192e+06	6.0747e+06	7.49532e+06	7.78138e+06	7.80736e+06	5.48943e+06	4.85601e+06	4.95756e+06
2[13C]5-oxoprolinate/L-1-Pyrroline-3-hydroxy-5-carboxylate	130.042	2.3011e+06	2.06275e+06	1.99304e+06	1.51476e+06	1.73595e+06	1.59872e+06	1.95227e+06	2.16222e+06	2.08941e+06	1.29827e+06	1.17803e+06	1.16031e+06
3[13C]5-oxoprolinate/L-1-Pyrroline-3-hydroxy-5-carboxylate	131.045	230245	198427	237327	137725	164149	172468	168801	169274	195654	210631	189302	168303
4[13C]5-oxoprolinate/L-1-Pyrroline-3-hydroxy-5-carboxylate	132.049	0	14221.6	0	0	0	0	0	0	0	0	18936.8	28265.2
5[13C]5-oxoprolinate/L-1-Pyrroline-3-hydroxy-5-carboxylate	133.052	0	7558.44	9933	0	0	0	0	0	0	0	0	0
L-4-hydroxyglutamic semialdehyde	146.046	6.64374e+08	5.73624e+08	5.86671e+08	4.4976e+08	4.94874e+08	4.41876e+08	5.26204e+08	5.56169e+08	5.52648e+08	4.74104e+08	4.13718e+08	4.1441e+08
1[13C]L-4-hydroxyglutamic semialdehyde	147.049	7.10238e+07	6.01201e+07	6.24148e+07	4.77202e+07	5.27541e+07	4.71385e+07	5.78632e+07	6.11167e+07	6.048e+07	4.46819e+07	3.96114e+07	3.97185e+07
2[13C]L-4-hydroxyglutamic semialdehyde	148.053	1.83058e+07	1.55544e+07	1.62443e+07	1.27172e+07	1.43645e+07	1.2678e+07	1.55265e+07	1.66584e+07	1.64189e+07	1.05857e+07	9.40093e+06	8.98702e+06
3[13C]L-4-hydroxyglutamic semialdehyde	149.056	2.84632e+06	2.24197e+06	2.48802e+06	2.01405e+06	2.23905e+06	2.02463e+06	2.5632e+06	2.68567e+06	2.46845e+06	1.8698e+06	1.60689e+06	1.48928e+06
4[13C]L-4-hydroxyglutamic semialdehyde	150.059	146568	106277	96796	70416.9	104659	85049.8	117205	95031.9	99593.2	117239	128086	73155.8
5[13C]L-4-hydroxyglutamic semialdehyde	151.063	0	0	0	0	0	0	0	0	0	0	0	0
L-arabinitol/xylitol/D-ribitol	151.061	3.7635e+07	4.0435e+07	3.80082e+07	3.0088e+07	3.05981e+07	3.05581e+07	4.13301e+07	3.94607e+07	3.97545e+07	5.99244e+07	6.1479e+07	6.12974e+07
1[13C]L-arabinitol/xylitol/D-ribitol	152.065	2.44075e+06	2.64728e+06	2.51766e+06	2.18911e+06	2.10067e+06	2.11229e+06	3.02091e+06	2.7521e+06	2.82382e+06	3.79167e+06	3.78995e+06	3.92505e+06
2[13C]L-arabinitol/xylitol/D-ribitol	153.068	403230	460254	382324	372587	397487	440705	591636	594941	556452	475625	504528	484090
3[13C]L-arabinitol/xylitol/D-ribitol	154.071	288460	327999	319125	308055	315648	308532	409224	435633	419246	317949	349197	323984
4[13C]L-arabinitol/xylitol/D-ribitol	155.075	46353.6	40637	49798.6	58115.5	73145.4	59925.6	82965	63378.2	86088.3	63603.2	60411.1	70299
5[13C]L-arabinitol/xylitol/D-ribitol	156.078	543963	588053	515764	540242	558613	544670	722714	703152	714164	586144	578313	553170
L-2-aminoadipate(1-)	160.062	94330.9	120272	112458	85031.1	66585.4	78405.1	82100.4	86049.4	90882.4	98576.2	93066.2	93506.1
1[13C]L-2-aminoadipate(1-)	161.065	1945.7	0	0	0	0	0	0	0	0	0	0	0
2[13C]L-2-aminoadipate(1-)	162.068	0	0	0	1958.42	0	0	2589.6	1864.61	1904.98	0	0	0
3[13C]L-2-aminoadipate(1-)	163.072	0	0	0	0	0	0	0	0	0	0	0	0
4[13C]L-2-aminoadipate(1-)	164.075	0	0	0	0	0	0	0	0	0	2816.05	0	0
5[13C]L-2-aminoadipate(1-)	165.078	3574.54	2536.09	0	0	7263.31	1800.83	5600.21	7177.86	14155.2	4917.59	0	9560.93
6[13C]L-2-aminoadipate(1-)	166.082	0	0	0	0	0	0	0	0	0	0	0	0
N-acetyl-L-aspartate/2-Amino-3-oxoadipate	174.041	3.48453e+07	3.23745e+07	3.29654e+07	4.12997e+07	4.34431e+07	3.57934e+07	4.20471e+07	4.29575e+07	4.75524e+07	3.21839e+07	2.82016e+07	3.23407e+07
1[13C]N-acetyl-L-aspartate/2-Amino-3-oxoadipate	175.044	4.00982e+06	3.68481e+06	3.75031e+06	4.65147e+06	4.88809e+06	4.0118e+06	4.81541e+06	5.07677e+06	5.50937e+06	3.66871e+06	3.07469e+06	3.60181e+06
2[13C]N-acetyl-L-aspartate/2-Amino-3-oxoadipate	176.047	951717	931549	977620	1.16823e+06	1.22832e+06	1.04018e+06	1.27279e+06	1.30414e+06	1.50229e+06	921353	856544	936565
3[13C]N-acetyl-L-aspartate/2-Amino-3-oxoadipate	177.051	76187.2	74636.5	72367.1	132414	148273	86387.7	90781.1	137822	134805	128210	121789	137107
4[13C]N-acetyl-L-aspartate/2-Amino-3-oxoadipate	178.054	0	13805.3	0	7754.41	5547.67	0	0	0	5986.29	6274.72	12208.3	15715.1
5[13C]N-acetyl-L-aspartate/2-Amino-3-oxoadipate	179.058	0	0	0	0	0	0	0	0	0	0	0	0
6[13C]N-acetyl-L-aspartate/2-Amino-3-oxoadipate	180.061	692381	930231	418465	349755	459119	439971	619123	611750	1.18471e+06	515100	528129	505012
(2S3R)-3-hydroxybutane-123-tricarboxylate/2-methylcitrate	205.035	5.95188e+07	4.89379e+07	4.86849e+07	2.94985e+07	3.39753e+07	3.31987e+07	4.24673e+07	4.35276e+07	4.25568e+07	2.43081e+07	1.99539e+07	1.91398e+07
1[13C](2S3R)-3-hydroxybutane-123-tricarboxylate/2-methylcitrate	206.039	7.74765e+06	6.47492e+06	6.41407e+06	3.74069e+06	4.37021e+06	4.44403e+06	5.51795e+06	5.70358e+06	5.64907e+06	3.56372e+06	2.92723e+06	2.80907e+06
2[13C](2S3R)-3-hydroxybutane-123-tricarboxylate/2-methylcitrate	207.042	1.4844e+06	1.15075e+06	1.14887e+06	635618	820997	792748	1.13071e+06	1.05728e+06	1.00833e+06	858389	616990	607244
3[13C](2S3R)-3-hydroxybutane-123-tricarboxylate/2-methylcitrate	208.045	188658	114397	153927	41391.9	58180.8	58877	94260	81643.9	114762	142240	123066	73268.8
4[13C](2S3R)-3-hydroxybutane-123-tricarboxylate/2-methylcitrate	209.049	0	0	0	0	0	0	0	0	0	0	0	0
5[13C](2S3R)-3-hydroxybutane-123-tricarboxylate/2-methylcitrate	210.052	0	6411.36	6400.2	7356.12	0	0	0	0	0	0	14523.4	0
6[13C](2S3R)-3-hydroxybutane-123-tricarboxylate/2-methylcitrate	211.055	0	0	0	0	0	0	0	0	0	0	0	0
7[13C](2S3R)-3-hydroxybutane-123-tricarboxylate/2-methylcitrate	212.059	2987.88	6575.17	0	0	0	0	5821.92	0	0	21814.4	32491.4	52897.5
trans-vaccenate/elaidate/oleate	281.249	2.43109e+08	2.90493e+08	2.99324e+08	2.22951e+08	2.45382e+08	2.28417e+08	3.00669e+08	2.70022e+08	3.27072e+08	1.91038e+08	1.91438e+08	1.67902e+08
1[13C]trans-vaccenate/elaidate/oleate	282.252	4.83407e+07	5.78368e+07	5.96746e+07	4.37552e+07	4.90346e+07	4.47647e+07	5.98953e+07	5.42213e+07	6.50058e+07	3.79996e+07	3.80396e+07	3.30543e+07
2[13C]trans-vaccenate/elaidate/oleate	283.255	0	0	3.44718e+06	0	0	1.10291e+06	3.06625e+06	0	1.34762e+06	0	0	0
3[13C]trans-vaccenate/elaidate/oleate	284.259	0	0	146613	0	0	0	0	0	10371.3	0	0	0
4[13C]trans-vaccenate/elaidate/oleate	285.262	0	0	0	0	0	0	82179	0	0	0	0	0
5[13C]trans-vaccenate/elaidate/oleate	286.265	0	0	0	0	0	0	0	0	0	0	0	0
6[13C]trans-vaccenate/elaidate/oleate	287.269	0	0	0	0	0	0	0	0	0	0	0	0
7[13C]trans-vaccenate/elaidate/oleate	288.272	0	0	0	0	0	0	0	0	0	0	0	0
8[13C]trans-vaccenate/elaidate/oleate	289.275	0	0	0	0	0	0	0	0	0	0	0	0
9[13C]trans-vaccenate/elaidate/oleate	290.279	0	0	0	0	0	0	0	0	0	0	0	0
10[13C]trans-vaccenate/elaidate/oleate	291.282	0	0	0	0	0	0	0	0	0	0	0	0
11[13C]trans-vaccenate/elaidate/oleate	292.285	0	0	0	0	0	0	0	0	0	0	0	0
12[13C]trans-vaccenate/elaidate/oleate	293.289	0	0	0	0	0	0	0	0	0	0	0	0
13[13C]trans-vaccenate/elaidate/oleate	294.292	0	0	0	0	0	0	0	0	0	0	0	0
14[13C]trans-vaccenate/elaidate/oleate	295.296	0	0	0	0	0	0	0	0	0	0	0	0
15[13C]trans-vaccenate/elaidate/oleate	296.299	0	0	0	0	0	0	0	0	0	0	0	0
16[13C]trans-vaccenate/elaidate/oleate	297.302	0	0	0	0	0	0	0	0	0	0	0	0
17[13C]trans-vaccenate/elaidate/oleate	298.306	0	0	0	0	0	0	0	0	0	0	0	0
18[13C]trans-vaccenate/elaidate/oleate	299.309	0	0	0	0	0	0	0	0	0	0	0	0
arachidonate/eicosatetranoic acid	303.233	0	0	0	0	0	0	24297.4	0	14346.2	10712.5	76688.7	71619.8
1[13C]arachidonate/eicosatetranoic acid	304.236	0	0	0	0	0	0	0	0	0	0	0	0
2[13C]arachidonate/eicosatetranoic acid	305.24	0	0	0	0	0	0	0	0	0	0	0	0
3[13C]arachidonate/eicosatetranoic acid	306.243	0	0	0	0	0	0	0	0	0	0	0	0
4[13C]arachidonate/eicosatetranoic acid	307.246	0	0	0	0	0	0	0	0	0	0	0	0
5[13C]arachidonate/eicosatetranoic acid	308.25	0	0	0	0	0	0	0	0	0	0	0	0
6[13C]arachidonate/eicosatetranoic acid	309.253	0	0	0	0	0	0	0	0	0	0	0	0
7[13C]arachidonate/eicosatetranoic acid	310.256	0	0	0	0	0	0	0	0	0	0	0	0
8[13C]arachidonate/eicosatetranoic acid	311.26	59220.4	23514.9	62596.7	95237	137252	71591.6	111931	91158	45442.6	93512.8	98918.1	66962.8
9[13C]arachidonate/eicosatetranoic acid	312.263	0	0	0	0	0	0	0	0	0	0	0	7095.74
10[13C]arachidonate/eicosatetranoic acid	313.266	0	0	0	0	0	0	0	0	0	0	0	0
11[13C]arachidonate/eicosatetranoic acid	314.27	0	0	0	0	0	0	0	0	0	0	0	0
12[13C]arachidonate/eicosatetranoic acid	315.273	0	0	0	0	0	0	0	0	0	0	0	0
13[13C]arachidonate/eicosatetranoic acid	316.277	0	0	0	0	0	0	0	0	0	0	0	0
14[13C]arachidonate/eicosatetranoic acid	317.28	0	0	0	0	0	0	0	0	0	0	0	0
15[13C]arachidonate/eicosatetranoic acid	318.283	0	0	0	0	0	0	0	0	0	0	0	0
16[13C]arachidonate/eicosatetranoic acid	319.287	0	0	0	0	0	0	0	0	0	0	0	0
17[13C]arachidonate/eicosatetranoic acid	320.29	0	0	0	0	0	0	0	0	0	0	0	0
18[13C]arachidonate/eicosatetranoic acid	321.293	0	0	0	0	0	0	0	0	0	0	0	0
19[13C]arachidonate/eicosatetranoic acid	322.297	0	0	0	0	0	0	0	0	0	0	0	0
20[13C]arachidonate/eicosatetranoic acid	323.3	0	0	0	0	0	0	0	0	0	0	0	0
UDP-glucose/UDP-D-galactose	565.048	3.03285e+06	2.68054e+06	2.62425e+06	2.08132e+06	2.2787e+06	2.13296e+06	2.76722e+06	2.70952e+06	2.76428e+06	2.57407e+06	2.23696e+06	2.45466e+06
UDP-glucose/UDP-D-galactose	566.051	681843	548945	657185	481315	448014	463607	558422	624183	658708	585306	497389	504019
UDP-glucose/UDP-D-galactose	567.054	252174	156181	195633	150581	198786	160125	233876	234330	217378	193375	167725	177869
UDP-glucose/UDP-D-galactose	568.058	152627	116331	92607.2	93935.7	105046	122884	140051	137237	124855	132592	108585	138511
UDP-glucose/UDP-D-galactose	569.061	13181.6	16904.3	8997.82	11966.5	17177.7	29266.5	17727	28777.4	30391.6	28222.6	17821.9	24169.3
UDP-glucose/UDP-D-galactose	570.065	0	0	0	0	0	0	10039.9	0	0	0	0	9152.31
UDP-glucose/UDP-D-galactose	571.068	93722	42775.3	87291.9	54836.8	49908	34995.7	31776.1	24470.8	54944.8	55754.1	50655.8	30997.2
UDP-glucose/UDP-D-galactose	572.071	0	0	0	0	0	0	0	0	0	7072.01	6324.54	0
UDP-glucose/UDP-D-galactose	573.075	0	0	0	0	0	0	0	0	0	0	0	0
UDP-glucose/UDP-D-galactose	574.078	0	0	0	0	0	0	0	0	0	0	0	0
UDP-glucose/UDP-D-galactose	575.081	0	0	0	0	0	0	0	0	0	0	0	0
UDP-glucose/UDP-D-galactose	576.085	0	0	0	0	0	0	0	0	0	0	0	0
UDP-glucose/UDP-D-galactose	577.088	0	0	0	0	0	0	0	0	0	0	0	0
UDP-glucose/UDP-D-galactose	578.091	8407.3	0	0	4903.15	0	0	5277.72	10656.2	0	0	10312.8	0
UDP-glucose/UDP-D-galactose	579.095	0	0	0	0	0	0	0	0	0	0	0	0
UDP-glucose/UDP-D-galactose	580.098	0	0	0	0	0	0	0	0	0	0	0	0
UDP-N-acetyl-D-galactosamine/UDP-N-acetyl-alpha-D-glucosamine	606.074	1.31186e+07	1.18669e+07	1.28189e+07	1.28596e+07	1.38931e+07	1.1865e+07	1.31848e+07	1.34319e+07	1.41388e+07	9.36828e+06	8.80863e+06	9.70332e+06
1[13C]UDP-N-acetyl-D-galactosamine/UDP-N-acetyl-alpha-D-glucosamine	607.078	3.14937e+06	2.65222e+06	2.99927e+06	2.91726e+06	3.18053e+06	2.68654e+06	3.12763e+06	3.17005e+06	3.42686e+06	2.24269e+06	1.93718e+06	2.18299e+06
2[13C]UDP-N-acetyl-D-galactosamine/UDP-N-acetyl-alpha-D-glucosamine	608.081	1.00713e+06	953567	1.10376e+06	1.0262e+06	1.07016e+06	932345	1.1638e+06	1.13392e+06	1.22903e+06	791430	737453	831034
3[13C]UDP-N-acetyl-D-galactosamine/UDP-N-acetyl-alpha-D-glucosamine	609.084	536589	503230	478532	511569	543798	440376	591922	626925	670289	438620	429407	442572
4[13C]UDP-N-acetyl-D-galactosamine/UDP-N-acetyl-alpha-D-glucosamine	610.088	136645	108805	118646	123538	144068	123984	173098	131996	169715	119886	109072	105559
5[13C]UDP-N-acetyl-D-galactosamine/UDP-N-acetyl-alpha-D-glucosamine	611.091	39023.8	29939.3	52203.2	45345.2	57249.4	31883.6	61341.7	49880.6	67979.2	54342.4	41571.4	53666.9
6[13C]UDP-N-acetyl-D-galactosamine/UDP-N-acetyl-alpha-D-glucosamine	612.094	120149	139585	172148	139440	180098	126230	169854	149356	132637	121767	116811	120592
7[13C]UDP-N-acetyl-D-galactosamine/UDP-N-acetyl-alpha-D-glucosamine	613.098	0	7695.62	7541.52	5770.18	14414.6	0	8671.68	0	9309.46	0	0	14607.8
8[13C]UDP-N-acetyl-D-galactosamine/UDP-N-acetyl-alpha-D-glucosamine	614.101	0	0	0	0	0	0	0	0	0	0	6201.29	0
9[13C]UDP-N-acetyl-D-galactosamine/UDP-N-acetyl-alpha-D-glucosamine	615.104	0	0	0	0	0	0	0	0	0	0	0	0
10[13C]UDP-N-acetyl-D-galactosamine/UDP-N-acetyl-alpha-D-glucosamine	616.108	0	0	0	0	0	0	0	0	0	0	0	0
11[13C]UDP-N-acetyl-D-galactosamine/UDP-N-acetyl-alpha-D-glucosamine	617.111	0	0	0	0	0	0	0	0	0	0	0	0
12[13C]UDP-N-acetyl-D-galactosamine/UDP-N-acetyl-alpha-D-glucosamine	618.115	0	0	0	0	0	0	0	0	0	0	0	0
13[13C]UDP-N-acetyl-D-galactosamine/UDP-N-acetyl-alpha-D-glucosamine	619.118	0	0	0	0	0	0	0	0	0	0	0	0
14[13C]UDP-N-acetyl-D-galactosamine/UDP-N-acetyl-alpha-D-glucosamine	620.121	0	0	0	0	0	0	0	0	0	0	0	0
15[13C]UDP-N-acetyl-D-galactosamine/UDP-N-acetyl-alpha-D-glucosamine	621.125	0	0	0	0	0	0	0	0	0	0	0	0
16[13C]UDP-N-acetyl-D-galactosamine/UDP-N-acetyl-alpha-D-glucosamine	622.128	0	0	0	0	0	0	0	0	0	0	0	0
17[13C]UDP-N-acetyl-D-galactosamine/UDP-N-acetyl-alpha-D-glucosamine	623.131	0	0	0	0	0	0	0	0	0	0	0	0
L-isoleucine/L-leucine	130.087	8.60718e+08	8.9877e+08	8.53019e+08	4.74173e+08	4.84267e+08	4.93307e+08	8.70363e+08	8.55947e+08	8.4662e+08	8.16876e+08	8.11977e+08	8.37916e+08
1[13C]L-isoleucine/L-leucine	131.091	5.65432e+07	5.90614e+07	5.61023e+07	3.09937e+07	3.16348e+07	3.22829e+07	5.74948e+07	5.67593e+07	5.59783e+07	5.38251e+07	5.35362e+07	5.50431e+07
2[13C]L-isoleucine/L-leucine	132.094	1.49659e+06	1.50316e+06	1.4621e+06	793220	818933	822928	1.41878e+06	1.3989e+06	1.4662e+06	1.37826e+06	1.40432e+06	1.38134e+06
3[13C]L-isoleucine/L-leucine	133.097	0	0	0	0	0	0	0	0	0	0	0	0
4[13C]L-isoleucine/L-leucine	134.101	0	0	0	0	0	0	0	0	0	0	0	0
5[13C]L-isoleucine/L-leucine	135.104	0	0	0	0	0	0	0	0	0	0	0	0
6[13C]L-isoleucine/L-leucine	136.107	0	0	0	0	0	0	0	0	0	0	0	0
Carbamoyl phosphate	139.975	0	0	0	0	0	0	0	0	0	0	0	0
1[13C]Carbamoyl phosphate	140.979	0	0	0	0	0	0	0	0	0	0	0	0
glyoxylate	72.9931	0	0	9392.21	0	0	0	0	0	0	0	56225.4	15302.6
1[13C]glyoxylate	73.9964	0	0	0	0	0	0	0	0	0	0	0	0
2[13C]glyoxylate	74.9998	0	0	0	0	0	0	0	0	0	0	0	0
myo-inositol	179.056	6.6843e+07	6.97102e+07	7.2845e+07	5.05203e+07	4.60371e+07	4.39555e+07	5.97727e+07	6.28684e+07	6.00062e+07	3.00812e+07	3.34714e+07	3.10749e+07
1[13C]myo-inositol	180.059	5.01342e+06	5.34663e+06	5.47522e+06	3.63994e+06	3.52453e+06	3.21779e+06	4.75743e+06	4.78688e+06	4.57536e+06	2.82676e+06	3.08189e+06	2.73895e+06
2[13C]myo-inositol	181.063	287639	333773	455781	170488	229967	208596	447012	454029	361072	512145	614401	487185
3[13C]myo-inositol	182.066	609263	615629	719496	357134	386049	320072	614877	659680	647897	673986	831575	730260
4[13C]myo-inositol	183.07	74021.2	77081.8	101242	55069	16870	42008.8	70683	55741.2	52064.3	172844	185635	219146
5[13C]myo-inositol	184.073	81688.2	21189.6	18984.7	41302	31924.6	24906	29984.6	45379.4	57664.2	91843	144378	136289
6[13C]myo-inositol	185.076	473259	405050	594124	286684	301633	263640	503058	481024	472414	626593	702959	693506
uridine	243.062	9.63279e+07	9.86113e+07	9.63033e+07	6.99378e+07	7.4079e+07	7.5873e+07	1.0551e+08	1.00841e+08	1.0336e+08	8.16656e+07	7.31323e+07	7.63974e+07
1[13C]uridine	244.066	1.06479e+07	1.08684e+07	1.0637e+07	7.71005e+06	8.11637e+06	8.28109e+06	1.1589e+07	1.11956e+07	1.16024e+07	8.90951e+06	7.95678e+06	8.22853e+06
2[13C]uridine	245.069	1.00448e+06	981999	1.08454e+06	576895	616503	542214	1.41194e+06	1.29e+06	1.31427e+06	930894	834505	940629
3[13C]uridine	246.072	483991	504414	474712	278255	361666	359035	611848	564960	591410	495081	420530	428438
4[13C]uridine	247.076	52309.4	48701.6	17481	19474.5	16795.9	40257.4	81897.7	68121.2	84759.4	99874.8	86477.3	98999.3
5[13C]uridine	248.079	16036.3	38557.4	14275.6	22254.1	20776.4	9619.97	30371	44614.4	63602.2	93995.7	56441.8	94948.9
6[13C]uridine	249.082	0	0	0	0	0	0	0	0	0	0	0	0
7[13C]uridine	250.086	0	2511.17	0	0	0	0	0	0	0	0	0	0
8[13C]uridine	251.089	0	0	0	0	0	0	0	0	0	0	0	0
9[13C]uridine	252.092	0	0	0	0	0	0	0	0	0	0	0	0
uracil	111.02	3.03972e+07	3.00601e+07	2.98049e+07	2.68482e+07	2.75624e+07	2.62886e+07	2.94743e+07	2.92556e+07	2.92769e+07	2.72431e+07	2.68832e+07	2.59787e+07
1[13C]uracil	112.023	1.74794e+06	1.79139e+06	1.7631e+06	1.58311e+06	1.55701e+06	1.5375e+06	1.76923e+06	1.71088e+06	1.71312e+06	1.52396e+06	1.51584e+06	1.47732e+06
2[13C]uracil	113.027	89799.9	101875	72726.8	71834.5	87357.3	89828.7	97804.6	88883.9	97720.8	73760.5	67127.7	66119.4
3[13C]uracil	114.03	1596.04	0	3009.05	0	2203.2	1930.72	0	0	1524.83	2425.21	7180.43	2174.33
4[13C]uracil	115.033	0	0	0	0	0	0	0	0	0	0	0	0
IMP	347.04	1.64383e+07	13944528	1.40439e+07	1.05188e+07	1.18037e+07	1.11627e+07	1.31352e+07	1.38631e+07	1.3538e+07	6.35924e+06	5.69296e+06	5.75959e+06
1[13C]IMP	348.043	2.17207e+06	1.67144e+06	1.98399e+06	1.39085e+06	1.59875e+06	1.51796e+06	1.7005e+06	1.80415e+06	2.04922e+06	854159	822979	826034
2[13C]IMP	349.047	485572	352479	370548	382839	353616	361172	417953	427425	346855	185391	205994	224974
3[13C]IMP	350.05	1.09012e+07	9.76061e+06	9.89493e+06	8.77004e+06	8.94603e+06	7.76879e+06	1.01917e+07	1.06003e+07	1.10595e+07	1.0692e+07	9.4877e+06	1.0122e+07
4[13C]IMP	351.053	1.60427e+06	1.41446e+06	1.40231e+06	1.28443e+06	1.23619e+06	1.09226e+06	1.36128e+06	1.44423e+06	1.6202e+06	1.52534e+06	1.39766e+06	1.48325e+06
5[13C]IMP	352.057	178917	114044	162570	68544.6	60363.6	0	103797	188153	218030	61379.3	68904.1	27985.8
6[13C]IMP	353.06	37324.3	60745.9	67107.6	30237.3	35152.8	16470.1	13622.3	68963.2	29231.5	27205.6	12529.4	27268.4
7[13C]IMP	354.063	2.67944e+06	3.2312e+06	1.14715e+06	3.31937e+06	2.43202e+06	737918	3.94777e+06	1.90512e+06	2.32513e+06	0	0	0
8[13C]IMP	355.067	574892	570276	500471	380315	247418	354103	637459	528739	493345	366515	217359	365205
9[13C]IMP	356.07	0	0	0	0	0	0	44528.4	0	33530.4	0	0	0
10[13C]IMP	357.073	0	0	0	0	0	0	0	0	0	0	0	0
ATP	505.989	1.65825e+06	1.59558e+06	2.10318e+06	1.79902e+06	2.43876e+06	2.43218e+06	3.1493e+06	3.52349e+06	3.71348e+06	837418	833816	1.05956e+06
1[13C]-ATP	506.992	215575	189814	202506	212149	270718	336713	376206	422939	441593	66703.7	84193.1	89719.1
2[13C]-ATP	507.996	32679.3	9086.76	46968.9	5254.44	37850.6	54199.7	61183.5	63328	92172.3	10158.6	6549.63	26064.5
3[13C]-ATP	508.999	0	0	0	0	0	0	0	0	0	0	0	0
4[13C]-ATP	510.002	0	0	0	0	0	0	0	0	0	0	0	0
5[13C]-ATP	511.006	0	0	0	0	0	0	0	0	0	0	0	0
6[13C]-ATP	512.009	0	0	0	0	0	2557.55	0	0	0	0	0	0
7[13C]-ATP	513.012	0	0	0	0	0	0	0	0	0	0	0	0
8[13C]-ATP	514.016	0	0	0	0	0	0	0	0	0	0	0	0
9[13C]-ATP	515.019	0	0	0	0	0	0	0	0	0	0	0	0
10[13C]-ATP	516.023	0	0	0	0	0	0	0	0	0	0	0	0
AMP	346.056	1.0779e+08	9.34758e+07	9.52109e+07	6.4455e+07	7.00791e+07	6.42457e+07	7.41782e+07	7.81443e+07	7.89985e+07	6.3126e+07	5.34469e+07	5.38491e+07
1[13C]AMP	347.059	1.34409e+07	1.1465e+07	1.18855e+07	7.89532e+06	8.61929e+06	8.121e+06	9.33423e+06	9.70827e+06	9.70378e+06	8.2084e+06	6.8959e+06	7.01819e+06
2[13C]AMP	348.062	2.83944e+06	2.45581e+06	2.4127e+06	1.68672e+06	1.83761e+06	1.65081e+06	1.99519e+06	2.09107e+06	2.14912e+06	2.13682e+06	1.86689e+06	1.80081e+06
3[13C]AMP	349.066	741476	629074	618588	433869	444247	435223	542471	527241	556641	755143	682404	625982
4[13C]AMP	350.069	33936.4	8932.92	18244	6918.12	10236.6	16996.4	0	6412.2	0	125014	130894	83707.8
5[13C]AMP	351.073	89419.6	18256.4	49747.1	0	41682.4	0	0	0	28904.8	108396	120968	95931.1
6[13C]AMP	352.076	14531.8	11343.1	20020.8	0	0	11432.8	0	11446.9	0	31995.7	0	0
7[13C]AMP	353.079	209381	190265	146322	179579	264823	192824	199701	292596	296686	20164.6	15604.9	50668.2
8[13C]AMP	354.083	0	12628.6	16314.8	5885.16	11002.6	17295.2	13206	0	0	0	0	0
9[13C]AMP	355.086	0	0	52315.7	0	37722.3	0	0	13306.9	48341.2	38052.3	31812.7	42000.2
10[13C]AMP	356.089	0	0	0	0	0	0	0	0	0	0	0	0
UMP	323.029	2.6555e+07	2.34433e+07	2.37852e+07	1.95568e+07	2.13561e+07	2.02461e+07	2.35418e+07	2.48295e+07	2.44027e+07	2.26834e+07	2.02394e+07	2.04348e+07
1[13C]-UMP	324.032	2.89723e+06	2.55394e+06	2.68547e+06	2.26656e+06	2.40513e+06	2.21808e+06	2.62806e+06	2.70231e+06	2.80197e+06	2.47009e+06	2.22697e+06	2.14445e+06
2[13C]-UMP	325.036	1.08342e+06	985598	957808	837245	1.02561e+06	915105	1.03397e+06	1.01293e+06	1.10389e+06	1.06907e+06	1.11467e+06	1.07585e+06
3[13C]-UMP	326.039	577080	475589	489025	385345	393564	351860	425855	398766	352081	244950	260374	194621
4[13C]-UMP	327.043	96449.9	56088.7	63934	70423.1	96175.8	88183.1	64070.7	59520.5	104918	51313.1	43936.7	70680.3
5[13C]-UMP	328.046	19521.8	31571.7	11334.1	13913.5	24852.5	29075.1	4984.08	25502.4	6407.32	35534.5	30357.8	14308.8
6[13C]-UMP	329.049	0	0	0	0	0	0	0	0	0	0	0	0
7[13C]-UMP	330.053	11584.4	31087.9	8030.18	16084.8	0	5646.72	15049.4	0	0	27740.2	14121	15526.9
8[13C]-UMP	331.056	93288	35928.4	51879.9	0	26528	11243.5	18544.4	61892.9	20211	7232.88	0	6663.26
9[13C]-UMP	332.059	7921.25	0	0	0	0	0	0	0	0	5611.38	0	0
CTP(4-)	481.977	0	0	0	0	0	0	0	0	0	0	0	0
1[13C]CTP(4-)	482.981	0	0	0	0	0	0	0	0	0	0	0	0
2[13C]CTP(4-)	483.984	0	0	0	0	0	0	0	0	0	0	0	0
3[13C]CTP(4-)	484.987	0	0	0	0	0	0	0	0	0	0	0	0
4[13C]CTP(4-)	485.991	0	0	0	0	0	0	0	0	0	0	0	0
5[13C]CTP(4-)	486.994	0	0	0	0	0	0	0	0	0	0	0	0
6[13C]CTP(4-)	487.997	0	0	0	0	0	0	0	0	0	0	0	0
7[13C]CTP(4-)	489.001	0	0	0	0	0	0	0	0	0	0	0	0
8[13C]CTP(4-)	490.004	0	0	0	0	0	0	0	0	0	0	0	0
9[13C]CTP(4-)	491.007	0	0	0	0	0	0	0	0	0	0	0	0
UTP(4-)	482.961	39164.8	59917.6	83273	61620.1	55455	68658.4	132252	133318	120459	3040.26	3266.52	16053.6
1[13C]UTP(4-)	483.965	0	0	6532.8	0	0	0	0	0	0	0	0	0
2[13C]UTP(4-)	484.968	0	0	0	0	0	0	0	0	0	0	0	0
3[13C]UTP(4-)	485.971	0	0	0	0	0	0	0	0	0	0	0	0
4[13C]UTP(4-)	486.975	0	0	0	0	0	0	0	0	0	0	0	0
5[13C]UTP(4-)	487.978	0	0	0	0	0	0	0	0	0	0	0	0
6[13C]UTP(4-)	488.981	0	0	0	0	0	0	0	0	0	0	0	0
7[13C]UTP(4-)	489.985	0	0	0	0	0	0	0	0	0	0	0	0
8[13C]UTP(4-)	490.988	0	0	0	0	0	0	0	0	0	0	0	0
9[13C]UTP(4-)	491.991	0	0	0	0	0	0	0	0	0	0	0	0
citrate/isocitrate	191.02	4.07899e+08	3.60774e+08	3.74975e+08	2.33549e+08	2.71469e+08	2.68547e+08	3.02775e+08	3.23571e+08	3.15543e+08	1.48949e+08	1.2938e+08	1.28153e+08
1[13C]citrate/isocitrate	192.023	4.80595e+07	4.21519e+07	4.31723e+07	2.72707e+07	3.20253e+07	3.16801e+07	3.56871e+07	3.80041e+07	3.69211e+07	1.75569e+07	1.4768e+07	1.43122e+07
2[13C]citrate/isocitrate	193.026	1.00965e+07	8.56426e+06	8.49438e+06	5.82183e+06	6.64595e+06	6.51738e+06	7.51298e+06	8.10175e+06	7.82403e+06	4.41692e+06	3.39043e+06	3.66068e+06
3[13C]citrate/isocitrate	194.03	4.35105e+06	4.18721e+06	4.31006e+06	2.85797e+06	3.22974e+06	3.09733e+06	3.43858e+06	3.62547e+06	3.46579e+06	1.83715e+06	1.55767e+06	1.43507e+06
4[13C]citrate/isocitrate	195.033	189716	209238	147740	121310	142700	93679	147777	189831	93311	141742	124674	61980.1
5[13C]citrate/isocitrate	196.036	175528	142223	249690	186738	103156	171416	117785	152734	110422	54167.6	59668.5	59088.7
6[13C]citrate/isocitrate	197.04	0	0	23168	0	0	0	0	0	0	0	0	0
cis-aconitate	173.009	5.1171e+06	5.08439e+06	4.97662e+06	3.70953e+06	3.8651e+06	3.80868e+06	4.3695e+06	4.54654e+06	4.54431e+06	1.68637e+06	1.74871e+06	2.0572e+06
1[13C]cis-aconitate	174.012	494651	516595	530038	315604	399492	420980	409714	521255	451525	104626	124219	140196
2[13C]cis-aconitate	175.016	10599.6	13426.2	33545.1	9644.92	7189.72	5943.73	9674.52	16615.4	14240.9	0	0	1963.02
3[13C]cis-aconitate	176.019	0	0	0	12808.2	12475.2	0	5819.62	0	7668.93	5969.68	0	5427.74
4[13C]cis-aconitate	177.023	0	0	0	0	0	4990.17	0	0	0	0	0	0
5[13C]cis-aconitate	178.026	0	0	0	0	0	0	0	0	0	0	0	0
6[13C]cis-aconitate	179.029	0	5355.36	0	0	0	0	0	0	0	0	0	0
2-oxoglutarate(2-)	145.014	1.83278e+07	1.92358e+07	1.93859e+07	2.29631e+07	2.38416e+07	2.33434e+07	2.67158e+07	2.81342e+07	2.58533e+07	2.63376e+07	2.76155e+07	2.96319e+07
1[13C]2-oxoglutarate(2-)	146.018	1.94317e+06	1.83461e+06	2.00459e+06	2.42551e+06	2.58035e+06	2.48823e+06	2.79481e+06	3.02341e+06	2.76836e+06	2.32858e+06	2.41935e+06	2.64957e+06
2[13C]2-oxoglutarate(2-)	147.021	479749	468386	471639	640929	650474	667117	740424	770015	666457	461431	474087	540746
3[13C]2-oxoglutarate(2-)	148.024	0	0	0	19044	44685	49008.4	18847.3	29248.8	46888.5	0	6719.74	9656.12
4[13C]2-oxoglutarate(2-)	149.028	0	0	0	0	2522.85	0	0	0	0	0	0	0
5[13C]2-oxoglutarate(2-)	150.031	0	0	0	0	0	0	0	0	0	0	0	0
succinate(2-)	117.019	2.75336e+08	2.71535e+08	2.76296e+08	3.62342e+08	3.61481e+08	3.35571e+08	3.5704e+08	3.53607e+08	3.46593e+08	2.34245e+08	2.31356e+08	2.38789e+08
1[13C]succinate(2-)	118.023	2.46094e+07	2.45432e+07	2.45138e+07	3.43644e+07	3.45073e+07	3.19911e+07	3.45864e+07	3.44729e+07	3.38295e+07	2.24029e+07	2.21229e+07	2.28265e+07
2[13C]succinate(2-)	119.026	7.27557e+06	7.17161e+06	7.34449e+06	1.04246e+07	1.04341e+07	9.55951e+06	1.08845e+07	1.04519e+07	1.02382e+07	7.06538e+06	7.0703e+06	7.17218e+06
3[13C]succinate(2-)	120.029	436267	420420	387965	460523	483342	438507	620416	580877	597950	369595	358391	365715
4[13C]succinate(2-)	121.033	35209.5	55945.1	71825.3	40427.5	85606.2	38449.3	44366.9	44384.7	37465.3	20925.4	9369.95	14990.9
Fumarate	115.004	1.80971e+07	1.6615e+07	1.69512e+07	1.30616e+07	1.37911e+07	1.30487e+07	1.70706e+07	1.84803e+07	1.85961e+07	1.42138e+07	1.30144e+07	1.35365e+07
1[13C]Fumarate	116.007	1.43801e+06	1.24438e+06	1.37749e+06	1.07802e+06	1.15322e+06	1012035	1.42167e+06	1.5365e+06	1.50511e+06	1.06802e+06	968454	1.04675e+06
2[13C]Fumarate	117.01	159190	180515	103727	135224	174963	107218	158884	144716	180669	107584	82965.5	134604
3[13C]Fumarate	118.014	0	3230.96	0	8397.8	3647.86	4045.31	10257.9	18398.8	21081.6	14481.3	5259.59	3699.35
4[13C]Fumarate	119.017	1.14079e+07	1.12904e+07	1.09253e+07	1.07615e+07	1.10189e+07	1.09444e+07	1.01401e+07	1.00137e+07	1.03585e+07	1.04383e+07	1.0353e+07	1.01993e+07
glycine	74.0247	0	0	0	0	0	0	0	0	0	0	0	0
1[13C]glycine	75.0281	0	0	0	0	0	0	0	0	0	0	0	0
2[13C]glycine	76.0314	0	0	0	0	0	0	0	0	0	0	0	0
(S)-malate(2-)	133.014	1.5027e+08	1.36427e+08	1.39896e+08	1.07087e+08	1.15337e+08	1.08992e+08	1.43209e+08	1.58416e+08	1.5655e+08	1.07113e+08	9.28427e+07	9.7496e+07
1[13C](S)-malate(2-)	134.018	1.30837e+07	1.14418e+07	1.19085e+07	9.57972e+06	1.02173e+07	9.54777e+06	1.28387e+07	1.38547e+07	1.37953e+07	9.3071e+06	7.95273e+06	8.34315e+06
2[13C](S)-malate(2-)	135.021	2.63279e+06	2.36832e+06	2.48561e+06	2.025e+06	2.22974e+06	1.97649e+06	2.677e+06	2.82807e+06	2.8242e+06	2.1679e+06	1.8166e+06	1.86669e+06
3[13C](S)-malate(2-)	136.024	607135	525614	451212	433452	473305	480185	466666	629458	531359	452663	330591	348028
4[13C](S)-malate(2-)	137.028	30640.6	81271.1	48888.8	95849.9	90815.8	63056.3	50511.5	53553.2	50287.6	33968.2	44841.5	72809.7
L-glutamate(1-)	146.046	6.90896e+08	5.99047e+08	6.10243e+08	4.68173e+08	5.11376e+08	4.59008e+08	5.50556e+08	5.81707e+08	5.73665e+08	5.26643e+08	4.55258e+08	4.545e+08
1[13C]L-glutamate(1-)	147.049	7.38168e+07	6.28651e+07	6.49133e+07	4.97805e+07	5.44463e+07	4.90064e+07	6.05697e+07	6.40964e+07	6.29168e+07	4.96586e+07	4.36006e+07	4.36107e+07
2[13C]L-glutamate(1-)	148.053	1.89805e+07	1.6248e+07	1.68923e+07	1.3266e+07	1.48557e+07	1.31644e+07	1.61255e+07	1.7464e+07	1.70482e+07	1.17312e+07	1.03483e+07	9.91584e+06
3[13C]L-glutamate(1-)	149.056	2.85716e+06	2.31976e+06	2.52739e+06	2.04032e+06	2.29295e+06	2.08862e+06	2.62047e+06	2.7657e+06	2.57882e+06	2.07507e+06	1.76192e+06	1.62373e+06
4[13C]L-glutamate(1-)	150.059	146568	106277	96796	70416.9	104659	85049.8	117205	95031.9	99593.2	123116	128086	73155.8
5[13C]L-glutamate(1-)	151.063	0	0	0	0	0	0	0	0	0	0	0	0
Sucrose	341.109	1.7953e+06	1.63893e+06	1.69253e+06	1.17335e+06	1.26635e+06	1.17994e+06	874237	844609	851888	1.28274e+06	1.21759e+06	1.33346e+06
1[13C]Sucrose	342.112	199875	214620	181948	136300	120627	95753	103387	68705	130323	145872	141610	150930
213C]Sucrose	343.116	24224.2	27079.7	21528.4	0	0	9755.88	13006.6	0	0	0	19781.8	8987.16
3[13C]Sucrose	344.119	0	0	0	0	0	0	0	0	0	0	0	0
4[13C]Sucrose	345.122	0	0	0	0	0	0	0	0	0	0	0	0
5[13C]Sucrose	346.126	22496	5709.54	5108.97	5953.62	8215.38	0	20178.8	0	8586.54	0	13781.5	0
6[13C]Sucrose	347.129	0	0	0	0	0	0	0	0	0	0	0	0
7[13C]Sucrose	348.132	0	0	0	0	0	0	0	0	0	0	0	0
8[13C]Sucrose	349.136	0	0	0	0	0	0	0	0	0	0	0	0
9[13C]Sucrose	350.139	0	0	0	0	0	0	0	0	0	0	0	0
10[13C]Sucrose	351.142	0	0	0	0	0	0	0	0	0	0	0	0
11[13C]Sucrose	352.146	0	0	0	0	0	0	0	0	0	0	0	0
12[13C]Sucrose	353.149	0	0	0	0	0	0	0	0	0	0	0	0
D-glucose	179.056	1.01089e+08	9.62129e+07	9.89795e+07	9.29447e+07	9.33147e+07	8.21376e+07	1.2158e+08	1.23803e+08	1.34469e+08	8.91471e+07	8.35742e+07	8.52895e+07
1[13C]D-glucose	180.059	7.20786e+06	6.74449e+06	7.0514e+06	7.04046e+06	7.27827e+06	6.08294e+06	9.15437e+06	9.18334e+06	1.03384e+07	6.88129e+06	6.36364e+06	6.19666e+06
2[13C]D-glucose	181.063	328556	387737	378757	287505	240764	215732	498170	423682	447335	615227	564164	794960
3[13C]D-glucose	182.066	2.18459e+06	1.99327e+06	2.0692e+06	2.38103e+06	2.36931e+06	2.02365e+06	2.75983e+06	2.86903e+06	3.20277e+06	2.77394e+06	2.53002e+06	2.59859e+06
4[13C]D-glucose	183.07	343058	290310	285878	335375	313128	282861	389198	339343	446267	380693	429341	386689
5[13C]D-glucose	184.073	1.18356e+06	1.18799e+06	1.16018e+06	503850	494928	433466	1.22286e+06	1.17695e+06	1.16745e+06	1.61271e+06	1.6725e+06	1.654e+06
6[13C]D-glucose	185.076	1.81214e+07	1.82482e+07	1.8915e+07	7.64282e+06	7.86699e+06	6.92312e+06	1.70619e+07	1.71344e+07	1.75807e+07	2.35346e+07	2.37981e+07	2.44467e+07
G6P or F6P	259.022	7.05709e+07	5.72352e+07	5.79159e+07	3.16317e+07	3.5548e+07	3.55685e+07	6.45828e+07	7.05081e+07	6.87545e+07	6.81617e+07	5.5996e+07	5.54302e+07
1[13C]C6H13O9P(13)	260.026	5.94223e+06	4.87942e+06	4.87178e+06	2.58989e+06	3.05917e+06	3.04172e+06	5.22609e+06	5.68434e+06	5.67634e+06	5.48565e+06	4.59724e+06	4.65803e+06
2[13C]C6H13O9P(13)	261.029	1.1122e+06	793628	731152	397460	505489	374062	419855	503187	161740	93372.9	355758	268006
3[13C]C6H13O9P(13)	262.032	1.52817e+06	1.35176e+06	1.31082e+06	689995	787818	763630	1.24851e+06	1.35592e+06	1.37424e+06	1.55695e+06	1.21343e+06	1.28211e+06
4[13C]C6H13O9P(13)	263.036	363730	293088	304563	147725	152607	157578	225486	254743	275650	298538	216866	245376
5[13C]C6H13O9P(13)	264.039	203485	158045	175078	38181.2	31547.2	58725.1	97468.6	154150	154811	153794	118424	105003
6[13C]C6H13O9P(13)	265.043	2.50385e+06	2.08407e+06	2.08639e+06	872381	946375	1.056e+06	1.62459e+06	1.79948e+06	1.75529e+06	1.47384e+06	1.24487e+06	1.14048e+06
Fructose-1,6-bisphosphate	338.989	1.04669e+06	1.03712e+06	1.17535e+06	646463	776558	791436	1.16273e+06	1.27288e+06	1.34029e+06	593934	706020	794081
1[13C]C6H14O12P2(7)	339.992	25448	46661.4	57461.5	9618.84	12189	40586.4	56218	66771.1	54751.3	52065.4	48506.3	43951.1
2[13C]C6H14O12P2(7)	340.995	0	0	0	0	6971.56	6335.36	7556.52	0	0	5879.03	5106.96	0
3[13C]C6H14O12P2(7)	341.999	0	0	6894.58	0	5678.28	6821.22	5983.92	7777.32	0	4375.85	9816.31	6618.88
4[13C]C6H14O12P2(7)	343.002	27546.7	0	5210.53	11901.2	40550.7	9253.98	4912.86	0	29148.5	36729.8	7597.2	0
5[13C]C6H14O12P2(7)	344.006	11281.3	0	0	0	0	0	25326.3	18123.5	12050.4	0	0	0
6[13C]C6H14O12P2(7)	345.009	114327	138070	103396	30664.5	46454.5	36491.5	0	54907.2	50193.3	14502.8	31534.3	21098.7
Dihydroxyacetone phosphate	168.991	1.04342e+06	897117	1.00476e+06	953641	1.09329e+06	942412	1.11129e+06	1.17434e+06	1.28704e+06	1.01309e+06	807217	839127
1[13C]Dihydroxyacetone phosphate	169.994	36659.6	31575.7	118056	47499.9	54393	23145.2	39042.5	25911.5	43553.9	38426.5	46403	0
2[13C]Dihydroxyacetone phosphate	170.997	221684	184613	85957.6	0	0	0	0	0	0	15556.2	0	0
3[13C]Dihydroxyacetone phosphate	172.001	24430.3	17858.9	14884.5	20211.6	28385.5	26855.7	5825.28	6576.84	11273.2	10623.2	13440.6	12514.5
3PG/2PG	184.986	4.69118e+06	4.96117e+06	4.84355e+06	3.29166e+06	2.81134e+06	2.91265e+06	3.05415e+06	3.73553e+06	3.5502e+06	5.25179e+06	4.53977e+06	4.47434e+06
1[13C]3PG/2PG	185.99	91185	127620	39400.9	39611.8	66660.8	57612.9	26078.3	61742.4	47876.1	110942	73239.8	59530.1
2[13C]3PG/2PG	186.993	0	0	0	0	0	0	0	0	0	0	0	0
3[13C]3PG/2PG	187.996	68298.7	128194	75184	107455	47388	68725.4	118164	159070	178217	232315	237602	213166
Phosphoenolpyruvate	166.975	556817	472904	470978	443887	550716	475818	549328	635704	570780	533391	459567	475686
1[13C]Phosphoenolpyruvate	167.978	0	0	0	5926.68	0	0	0	0	0	0	0	0
2[13C]Phosphoenolpyruvate	168.982	78984.8	48592	81220	114109	116388	98321.1	101205	59415.5	119652	116052	65507.9	73053.5
3[13C]Phosphoenolpyruvate	169.985	0	0	0	0	0	0	0	0	0	0	0	0
pyruvate	87.0087	8.15856e+06	8.02739e+06	7.81039e+06	6.43358e+06	6.09724e+06	6.41171e+06	7.41341e+06	7.36264e+06	7.15155e+06	7.36227e+06	7.12687e+06	7.24183e+06
1[13C]pyruvate	88.0121	431394	411661	387025	293901	274437	319543	365474	340890	346612	377579	344223	371211
2[13C]pyruvate	89.0155	27701.3	24612.5	27025.2	15930.7	3762	9584.19	8443.65	11748.6	12698.6	24102.8	28607.7	23077
3[13C]pyruvate	90.0188	287226	287471	311366	280793	264770	340866	351499	272154	271703	434168	442409	465728
(R,s)-lactate	89.0244	3.13559e+08	3.00486e+08	3.12541e+08	6.86686e+08	7.0775e+08	7.11906e+08	5.07158e+08	4.95131e+08	4.75386e+08	4.72853e+08	4.58938e+08	4.73249e+08
1[13C](R,s)-lactate	90.0277	1.74323e+07	1.66124e+07	1.7375e+07	4.0822e+07	4.19832e+07	4.20373e+07	3.14856e+07	3.05949e+07	2.9386e+07	2.96855e+07	2.89675e+07	2.93978e+07
2[13C](R,s)-lactate	91.0311	3.13053e+06	2.99025e+06	3.10948e+06	7.97524e+06	8.07868e+06	8.41043e+06	6.62716e+06	6.53555e+06	6.14086e+06	6.24939e+06	6.06538e+06	6.15285e+06
3[13C](R,s)-lactate	92.0345	7.94703e+06	7.4473e+06	7.75308e+06	2.2701e+07	2.32214e+07	2.30419e+07	1.87245e+07	1.84468e+07	1.76344e+07	2.05975e+07	1.98632e+07	2.05353e+07
Glycerol 3-phosphate	171.006	2.42694e+07	2.08573e+07	2.08017e+07	2.06838e+07	2.26361e+07	2.15091e+07	2.82522e+07	2.92875e+07	2.92064e+07	1.97536e+07	1.69541e+07	1.67516e+07
1[13C]Glycerol 3-phosphate	172.01	843479	728972	773125	875277	916676	859633	1.22253e+06	1.29836e+06	1.27817e+06	1.00325e+06	828183	797436
2[13C]Glycerol 3-phosphate	173.013	10434.5	23758.9	22163.4	33564	19501	9136.81	54765.5	47754.7	58566.6	116026	92965.8	100278
3[13C]Glycerol 3-phosphate	174.016	1.37899e+06	1.30241e+06	1.24778e+06	887684	1.05964e+06	1.01906e+06	1.49587e+06	1.48314e+06	1.44542e+06	1.12122e+06	1.12216e+06	1.04387e+06
2-deoxy-D-ribose 5-phosphate/2-Deoxy-D-ribose 1-phosphate	213.017	14600.8	29402.6	27229.8	46969.7	48108.6	47103.8	78645.4	76244.5	55559.7	246065	222742	284224
1[13C]2-deoxy-D-ribose 5-phosphate/2-Deoxy-D-ribose 1-phosphate	214.02	106503	84081.1	35160.2	0	0	2876.14	0	0	0	122366	112596	36692.9
2[13C]2-deoxy-D-ribose 5-phosphate/2-Deoxy-D-ribose 1-phosphate	215.024	0	0	0	0	0	0	0	0	0	0	0	0
3[13C]2-deoxy-D-ribose 5-phosphate/2-Deoxy-D-ribose 1-phosphate	216.027	0	0	17686.6	0	0	0	57301.6	10773.7	0	0	0	0
4[13C]2-deoxy-D-ribose 5-phosphate/2-Deoxy-D-ribose 1-phosphate	217.03	1.74965e+06	1.71589e+06	1.46687e+06	1.80717e+06	1.91795e+06	1.5944e+06	1.7828e+06	1.75455e+06	2.07614e+06	3.05355e+06	2.67151e+06	2.42007e+06
5[13C]2-deoxy-D-ribose 5-phosphate/2-Deoxy-D-ribose 1-phosphate	218.034	0	0	0	0	0	0	0	0	0	99452.6	63055.1	76471.3
D-ribose-5-phosphate	229.012	1.12088e+07	9.36379e+06	9.45993e+06	6.16695e+06	6.89241e+06	6.61032e+06	8.41915e+06	8.77466e+06	8.51914e+06	6.62427e+06	5.57327e+06	5.60296e+06
1[13C]C5H11O8P(5)	230.015	632306	584208	530717	354928	428630	405951	479524	572732	456903	425152	363288	358778
2[13C]C5H11O8P(5)	231.019	140533	78620.4	67015.9	10811.3	40717.9	24823.6	52310.6	44081.6	33809.2	87885.9	85753.3	63190.7
3[13C]C5H11O8P(5)	232.022	109520	144916	129660	64699.3	60443.8	69810.4	50769.6	34725	37476.6	55125.6	57388.9	78117
4[13C]C5H11O8P(5)	233.025	0	0	0	0	0	0	0	0	0	0	0	0
5[13C]C5H11O8P(5)	234.029	10849	0	0	0	0	0	0	0	0	11158.9	9244.56	0
D-Erythrose 4-phosphate	199.001	1.35675e+06	1.02696e+06	1.13999e+06	655138	719677	664682	1.15929e+06	1.21018e+06	1.25254e+06	1.5275e+06	1.25546e+06	1.22051e+06
1[13C]D-Erythrose 4-phosphate	200.005	35130.3	24860.8	13788.7	15561	35506.8	16421.5	42094.4	48428.6	75960.4	90004.8	30126	55837.8
2[13C]D-Erythrose 4-phosphate	201.008	0	0	0	0	0	0	0	0	0	0	0	0
3[13C]D-Erythrose 4-phosphate	202.011	702344	902225	878322	405151	465354	453691	593281	738538	725247	556356	523615	525870
4[13C]D-Erythrose 4-phosphate	203.015	9545.68	15533.6	0	0	0	6166.68	19786.2	9984.84	10586.9	7011.49	0	0
5-Methylthio-5-deoxy-D-ribulose 1-phosphate/5-Methylthio-5-deoxy-D-ribose 1-phosphate	261.019	0	0	0	0	0	0	0	0	0	13511	0	11004.6
1[13C]5-Methylthio-5-deoxy-D-ribulose 1-phosphate/5-Methylthio-5-deoxy-D-ribose 1-phosphate	262.023	0	24096	21533.5	0	9941.28	0	15359.4	0	0	16265.3	24581.6	19724
2[13C]5-Methylthio-5-deoxy-D-ribulose 1-phosphate/5-Methylthio-5-deoxy-D-ribose 1-phosphate	263.026	0	6351.96	0	0	4884.64	5051.72	0	0	0	4513.49	0	5545.92
3[13C]5-Methylthio-5-deoxy-D-ribulose 1-phosphate/5-Methylthio-5-deoxy-D-ribose 1-phosphate	264.029	0	0	0	0	0	0	0	0	0	0	0	0
4[13C]5-Methylthio-5-deoxy-D-ribulose 1-phosphate/5-Methylthio-5-deoxy-D-ribose 1-phosphate	265.033	0	0	0	0	0	0	0	0	0	0	0	0
5[13C]5-Methylthio-5-deoxy-D-ribulose 1-phosphate/5-Methylthio-5-deoxy-D-ribose 1-phosphate	266.036	0	0	0	0	0	0	0	0	0	0	0	0
6[13C]5-Methylthio-5-deoxy-D-ribulose 1-phosphate/5-Methylthio-5-deoxy-D-ribose 1-phosphate	267.039	0	0	0	0	0	0	0	0	0	0	0	0
S-Adenosyl-L-homocysteine	385.129	77797.2	20839.6	62077.6	0	28022	59012.4	161721	187038	126569	30148	77360.7	31706.4
1[13C]S-Adenosyl-L-homocysteine	386.132	0	0	0	0	0	0	0	0	0	0	0	0
2[13C]S-Adenosyl-L-homocysteine	387.136	0	0	0	0	0	0	0	0	0	0	0	0
3[13C]S-Adenosyl-L-homocysteine	388.139	0	7619.28	0	0	0	4721.36	0	0	0	0	0	0
4[13C]S-Adenosyl-L-homocysteine	389.142	0	0	0	0	0	0	0	0	11604.8	0	0	0
5[13C]S-Adenosyl-L-homocysteine	390.146	0	0	0	0	0	0	0	0	0	0	0	0
6[13C]S-Adenosyl-L-homocysteine	391.149	38405.7	0	19846.4	25115.8	29802.6	24823.9	13028.6	32747.1	40856.2	40150.4	65190.2	14513.6
7[13C]S-Adenosyl-L-homocysteine	392.152	0	0	0	0	0	0	0	0	0	0	0	0
8[13C]S-Adenosyl-L-homocysteine	393.156	0	0	0	0	0	0	0	0	0	0	0	0
9[13C]S-Adenosyl-L-homocysteine	394.159	0	0	0	0	0	0	0	0	0	0	0	0
10[13C]S-Adenosyl-L-homocysteine	395.162	0	0	0	0	0	0	0	0	0	0	0	0
11[13C]S-Adenosyl-L-homocysteine	396.166	0	0	0	0	0	0	0	0	0	0	0	0
12[13C]S-Adenosyl-L-homocysteine	397.169	0	0	0	0	0	0	0	0	0	0	0	0
13[13C]S-Adenosyl-L-homocysteine	398.172	0	0	0	0	0	0	0	0	0	0	0	0
14[13C]S-Adenosyl-L-homocysteine	399.176	0	0	0	0	0	0	0	0	0	0	0	0
alanine	90.055	2.14214e+08	1.90693e+08	1.86382e+08	1.59667e+08	1.69074e+08	1.74631e+08	1.85061e+08	1.97414e+08	1.87602e+08	1.33255e+08	1.1687e+08	1.19906e+08
1[13C]alanine	91.0583	1.29945e+07	1.1405e+07	1.11723e+07	9.59572e+06	1.05825e+07	1.08961e+07	1.10498e+07	1.16768e+07	1.12188e+07	7.4842e+06	6.63129e+06	6.66648e+06
2[13C]alanine	92.0617	2.45336e+06	2.1832e+06	2.15066e+06	1.97155e+06	2.10584e+06	2.23532e+06	2.00954e+06	2.05188e+06	2.1487e+06	1.67559e+06	1.34759e+06	1.48341e+06
3[13C]alanine	93.065	5.8708e+06	5.17505e+06	5.18849e+06	4.66956e+06	5.16662e+06	5.07907e+06	4.34343e+06	4.6463e+06	4.35846e+06	2.83987e+06	2.44314e+06	2.45992e+06
choline	104.107	1.03696e+09	1.06301e+09	1.1452e+09	8.54132e+08	8.21774e+08	8.22451e+08	1.04928e+09	1.14807e+09	1.08452e+09	5.44498e+08	5.77002e+08	5.74594e+08
1[13C]choline	105.11	5.36654e+07	5.51166e+07	5.98162e+07	4.41307e+07	4.27283e+07	4.2512e+07	5.444e+07	5.94389e+07	5.58181e+07	2.83837e+07	3.00089e+07	3.00046e+07
2[13C]choline	106.114	1.0795e+06	1.12704e+06	1.0385e+06	818817	836006	769266	1.00302e+06	1.12112e+06	966195	534947	555597	628606
3[13C]choline	107.117	0	0	0	0	0	0	0	0	0	0	0	0
4[13C]choline	108.12	0	0	0	0	0	0	0	0	0	0	0	0
5[13C]choline	109.124	0	0	0	0	0	0	0	0	0	0	0	0
dimethylglycine	104.071	1.45814e+07	1.44033e+07	1.401e+07	1.1865e+07	1.17943e+07	1.23458e+07	1.29239e+07	1.30842e+07	1.35116e+07	1.45878e+07	1.2801e+07	1.34141e+07
1[13C]dimethylglycine	105.074	674415	732925	653256	504036	493537	524042	537443	638663	592651	739165	601045	729633
2[13C]dimethylglycine	106.077	100460	126305	65206.5	59256.4	42566.9	47022.3	23716	0	57089.4	139948	42733.6	83198
3[13C]dimethylglycine	107.081	0	0	0	0	0	0	0	0	0	0	0	0
4[13C]dimethylglycine	108.084	0	0	0	0	0	0	0	0	0	0	0	0
serine	106.05	1.04727e+08	1.07755e+08	1.00718e+08	6.02509e+07	5.8512e+07	6.34561e+07	9.40649e+07	9.45709e+07	9.09872e+07	8.05271e+07	8.01335e+07	7.87783e+07
1[13C]serine	107.053	8.3024e+06	8.73185e+06	7.92163e+06	5.25245e+06	4.90237e+06	5.55676e+06	7.37542e+06	7.47479e+06	7.44905e+06	5.35231e+06	5.32808e+06	5.32163e+06
2[13C]serine	108.057	2.28693e+06	2.48046e+06	2.32622e+06	1.47158e+06	1.35646e+06	1.45298e+06	2.11798e+06	2.09541e+06	1.90798e+06	1.33504e+06	1.34582e+06	1.38871e+06
3[13C]serine	109.06	1.05031e+06	1.08636e+06	1.05726e+06	565145	575061	602426	889610	1.05756e+06	1.01122e+06	899480	952704	1.01198e+06
cytosine	112.051	2.33667e+06	2.43277e+06	2.36876e+06	2.85412e+06	2.58861e+06	2.53223e+06	2.36566e+06	2.36282e+06	2.43586e+06	4.93666e+06	5.1317e+06	5.4269e+06
1[13C]cytosine	113.054	78799.7	62098.2	83175.3	98565.8	81425.4	79409.2	82140.3	76721.7	93385.5	198623	203367	215471
2[13C]cytosine	114.057	0	1992.9	0	0	0	0	0	0	0	0	0	0
3[13C]cytosine	115.061	0	0	2025.66	1705.18	3668.03	4068.2	0	2324.99	2197.73	0	0	1745.42
4[13C]cytosine	116.064	0	0	0	0	0	0	0	0	0	0	0	0
Creatinine	114.066	639233	619987	689679	600730	620137	554691	685412	607913	584377	742513	742470	749428
1[13C]Creatinine	115.07	0	0	0	0	0	0	0	0	0	0	0	0
2[13C]Creatinine	116.073	0	0	0	0	0	0	0	0	0	0	0	0
3[13C]Creatinine	117.076	0	0	0	0	0	0	0	0	0	0	0	0
4[13C]Creatinine	118.08	0	0	0	0	0	0	0	0	0	0	0	0
proline	116.071	2.25257e+09	2.23173e+09	2.26552e+09	2.15146e+09	1.99529e+09	1.92706e+09	2.10838e+09	2.15077e+09	2.42267e+09	1.43068e+09	1.33201e+09	1.38998e+09
1[13C]proline	117.074	2.52939e+08	2.51813e+08	2.53817e+08	2.4394e+08	2.24015e+08	2.17305e+08	2.38687e+08	2.43379e+08	2.75563e+08	1.32964e+08	1.23056e+08	1.28166e+08
2[13C]proline	118.077	8.33772e+07	8.25332e+07	8.44646e+07	7.95046e+07	7.40539e+07	7.07971e+07	7.7994e+07	7.95997e+07	9.10497e+07	3.6844e+07	3.43504e+07	3.65396e+07
3[13C]proline	119.081	1.20292e+07	1.16734e+07	1.22724e+07	1.17443e+07	1.03274e+07	1.05749e+07	1.1911e+07	1.20407e+07	1.3437e+07	5.77411e+06	5.29019e+06	5.47978e+06
4[13C]proline	120.084	532412	511915	514612	575775	514188	513294	719061	672169	850384	303028	248363	256926
5[13C]proline	121.087	0	0	0	0	0	0	3525.96	0	0	0	0	0
Betaine	118.086	2.13746e+08	2.14293e+08	2.18792e+08	1.53711e+08	1.43945e+08	1.47e+08	2.02405e+08	2.19788e+08	2.21732e+08	2.10089e+08	2.04551e+08	2.17131e+08
1[13C]betaine	119.09	1.13942e+07	1.13286e+07	1.17388e+07	8.24702e+06	7.6554e+06	7.67403e+06	1.07532e+07	1.15601e+07	1.16003e+07	1.113e+07	1.09441e+07	1.15385e+07
2[13C]betaine	120.093	85215.5	81450.2	98506.3	53429.8	68506.6	66953.3	82723.8	104757	140851	91361.3	126565	117253
3[13C]betaine	121.096	0	0	0	0	0	0	0	0	0	0	0	0
4[13C]betaine	122.1	0	0	0	0	0	0	0	0	0	0	0	0
5[13C]betaine	123.103	0	0	0	0	0	0	0	0	0	0	0	0
threonine	120.066	1.66298e+08	1.5757e+08	1.47016e+08	1.06632e+08	1.04502e+08	1.18118e+08	1.43146e+08	1.48506e+08	1.4125e+08	1.0266e+08	8.71253e+07	9.09233e+07
1[13C]threonine	121.069	7.18568e+06	6.60766e+06	6.31175e+06	4.62039e+06	4.44066e+06	4.90562e+06	5.93324e+06	6.17102e+06	6.17634e+06	4.31437e+06	3.64169e+06	4.08007e+06
2[13C]threonine	122.072	0	0	0	0	0	21304.1	29201.5	0	0	0	0	0
3[13C]threonine	123.076	0	0	0	0	0	0	0	0	0	0	0	0
4[13C]threonine	124.079	0	0	0	0	0	0	0	0	0	0	0	0
cysteine	122.027	5.8934e+06	5.15265e+06	5.01978e+06	2.54108e+06	2.82675e+06	2.62854e+06	3.14695e+06	3.54769e+06	3.61166e+06	2.35297e+06	1.82068e+06	1.67913e+06
1[13C]cysteine	123.03	141467	80121.5	65431.5	45490.6	6336.59	31183.1	95664.9	54876	33395.5	8105.96	0	9929.88
2[13C]cysteine	124.034	0	0	0	0	0	0	0	0	0	0	0	0
3[13C]cysteine	125.037	0	0	0	0	0	0	0	0	0	0	6428.52	0
creatine	132.077	135842	95262.6	98931.3	104260	111689	104132	80564.8	98782.5	107046	320926	215301	250601
1[13C]creatine	133.08	28102.1	11501.8	0	20521.6	16807.1	27330.3	0	24772.3	18061.2	76350.8	33972.7	58505.2
2[13C]creatine	134.083	0	0	0	0	0	0	0	0	0	0	0	0
3[13C]creatine	135.087	0	0	0	0	0	0	0	0	0	0	0	0
4[13C]creatine	136.09	0	0	0	0	0	0	0	0	0	0	0	0
ornithine	133.097	4.45105e+06	4.37847e+06	4.21959e+06	2.04874e+06	2.09799e+06	2.06159e+06	2.38263e+06	2.40904e+06	2.35347e+06	2.31547e+06	2.02077e+06	1.98778e+06
1[13C]ornithine	134.101	231561	237322	214083	96739.6	96967.6	98213.6	117130	125923	112966	125901	87441.5	94339.9
2[13C]ornithine	135.104	6035.18	0	0	0	0	0	0	0	0	0	0	2884.44
3[13C]ornithine	136.107	0	0	4537.72	10017	1500.32	3779.59	0	4343.42	2102.88	0	0	0
4[13C]ornithine	137.111	0	0	0	0	0	0	0	0	0	0	0	0
5[13C]ornithine	138.114	0	0	0	0	0	0	0	0	0	0	0	0
asparagine	133.061	4.31827e+07	4.51815e+07	4.30851e+07	2.50608e+07	2.34808e+07	2.37364e+07	3.88975e+07	3.92256e+07	3.70652e+07	3.13611e+07	3.30878e+07	3.23448e+07
1[13C]asparagine	134.064	1.95843e+06	1.98519e+06	1.92871e+06	978817	939492	1.06221e+06	1.74014e+06	1.74923e+06	1.63811e+06	1.443e+06	1.52174e+06	1.45877e+06
2[13C]asparagine	135.067	11501.8	31145.9	0	0	0	0	0	10050.4	0	7797.58	10039.4	0
3[13C]asparagine	136.071	0	0	0	0	0	0	0	0	0	0	0	0
4[13C]asparagine	137.074	0	0	0	0	0	0	0	0	0	0	0	0
glutamine	147.076	5.74238e+08	5.90571e+08	5.52851e+08	3.7748e+08	3.76082e+08	4.05708e+08	5.12934e+08	5.1515e+08	4.91873e+08	3.62948e+08	3.41486e+08	3.43107e+08
1[13C]glutamine	148.08	6.4329e+07	6.60902e+07	6.24738e+07	4.21454e+07	4.23659e+07	4.60363e+07	5.92604e+07	5.97889e+07	5.61815e+07	3.61199e+07	3.37161e+07	3.39997e+07
2[13C]glutamine	149.083	2.12069e+07	2.09562e+07	2.01067e+07	1.34975e+07	1.36013e+07	1.44182e+07	1.99781e+07	1.96239e+07	1.89572e+07	1.063e+07	1.00381e+07	1.00656e+07
3[13C]glutamine	150.086	2.94617e+06	3.24091e+06	2.88261e+06	1.82689e+06	1.86076e+06	2.02681e+06	2.88716e+06	2.946e+06	2.86618e+06	1.66347e+06	1.56315e+06	1.66033e+06
4[13C]glutamine	151.09	24069.7	182072	278962	108875	105430	57487	184773	192698	215800	113522	197667	149650
5[13C]glutamine	152.093	0	0	0	0	0	0	0	0	0	0	0	0
glutamate	148.06	4.61949e+08	4.01261e+08	4.05184e+08	3.19907e+08	3.53576e+08	3.15185e+08	3.69617e+08	3.98891e+08	3.78663e+08	3.57741e+08	3.11103e+08	3.08088e+08
1[13C]glutamate	149.064	5.00254e+07	4.33665e+07	4.37176e+07	3.44125e+07	3.82345e+07	3.43636e+07	4.14954e+07	4.44124e+07	4.2033e+07	3.44262e+07	3.0254e+07	3.0127e+07
2[13C]glutamate	150.067	1.28454e+07	1.08647e+07	1.10994e+07	8.91429e+06	1.00084e+07	8.87687e+06	1.10817e+07	1.17778e+07	1.13274e+07	8.14267e+06	6.88126e+06	6.63753e+06
3[13C]glutamate	151.071	2.39137e+06	1.87477e+06	2.21932e+06	1.60412e+06	1.72608e+06	1.62628e+06	2.59216e+06	1.87612e+06	2.2716e+06	1.37948e+06	1.31581e+06	1.13399e+06
4[13C]glutamate	152.074	105478	82380	86549.9	21683.9	54258.9	50958.9	70576.3	120828	114208	108759	95978.7	89041.6
5[13C]glutamate	153.077	0	0	0	0	0	0	0	7680.48	0	0	0	0
methionine	150.058	2.12529e+08	2.14551e+08	2.40868e+08	1.03672e+08	1.10959e+08	1.06575e+08	1.38637e+08	1.59846e+08	1.4264e+08	1.55945e+08	1.56015e+08	1.76628e+08
1[13C]methionine	151.062	1.15196e+07	1.14822e+07	1.32246e+07	5.55544e+06	5.86697e+06	5.84472e+06	7.47828e+06	8.87958e+06	7.71957e+06	8.59627e+06	8.4922e+06	9.74284e+06
2[13C]methionine	152.065	150778	162160	182068	91123.5	71242.8	35512.4	63314.6	60733.1	59737.2	102923	101037	117634
3[13C]methionine	153.068	0	0	0	0	0	0	0	0	0	0	0	0
4[13C]methionine	154.072	0	0	0	0	9169.3	7401.12	0	0	0	3935.25	0	3897.43
5[13C]methionine	155.075	0	0	0	0	0	0	0	0	0	0	0	0
guanine	152.057	735118	751051	772716	730508	747437	751159	696547	766998	711627	545861	531367	522362
1[13C]guanine	153.06	1866.14	0	0	0	0	0	8393.51	0	0	923.832	1548.3	4808.36
2[13C]guanine	154.063	18702.9	0	0	34584.3	106894	38286.4	60112.9	0	0	50546.2	0	0
3[13C]guanine	155.067	0	0	0	0	0	0	0	0	0	0	0	0
4[13C]guanine	156.07	0	0	0	0	0	0	0	0	0	0	0	0
5[13C]guanine	157.073	5944	0	0	0	0	0	0	0	0	3718.08	0	0
histidine	156.077	1.6405e+09	1.67452e+09	1.74965e+09	1.28731e+09	1.26664e+09	1.21063e+09	1.52797e+09	1.57043e+09	1.55652e+09	1.0463e+09	1.06748e+09	1.04527e+09
1[13C]histidine	157.08	1.0873e+08	1.10665e+08	1.16498e+08	8.63031e+07	8.35741e+07	8.06856e+07	1.01498e+08	1.04449e+08	1.03699e+08	6.97498e+07	7.08602e+07	69825663
2[13C]histidine	158.083	1.96315e+06	1.8764e+06	2.06528e+06	1.54906e+06	1.4911e+06	1.392e+06	1.77926e+06	1.91278e+06	1.84119e+06	1.30237e+06	1.29353e+06	1.30632e+06
3[13C]histidine	159.087	63251.7	50235.9	71277.2	75076.5	29525.6	12746.7	47159.8	22440.9	40689.4	51097.7	111978	88582.9
4[13C]histidine	160.09	0	0	0	0	0	0	0	0	0	0	0	0
5[13C]histidine	161.094	0	0	0	0	2215.3	0	3068.55	0	0	28766.7	16933.3	0
6[13C]histidine	162.097	0	0	0	0	0	0	0	0	0	0	0	0
2-Aminooctanoic acid	160.133	1.27627e+07	1.29067e+07	1.24413e+07	2.23389e+07	2.13077e+07	2.07483e+07	1.27269e+07	1.25272e+07	1.27363e+07	2.62018e+06	2.757e+06	2.98302e+06
1[13C]2-Aminooctanoic acid	161.137	975817	1.13782e+06	939255	1.80544e+06	1.831e+06	1.89028e+06	1.00069e+06	974273	931634	201442	244286	213274
2[13C]2-Aminooctanoic acid	162.14	0	0	0	0	0	0	0	0	0	0	0	0
3[13C]2-Aminooctanoic acid	163.143	0	0	0	0	0	0	0	0	0	0	0	0
4[13C]2-Aminooctanoic acid	164.147	0	0	0	0	0	0	0	0	0	0	0	0
5[13C]2-Aminooctanoic acid	165.15	0	0	0	0	0	0	0	0	0	0	0	0
6[13C]2-Aminooctanoic acid	166.153	0	0	0	0	0	0	0	0	0	0	0	0
7[13C]2-Aminooctanoic acid	167.157	0	0	0	0	0	0	0	0	0	0	0	0
8[13C]2-Aminooctanoic acid	168.16	0	0	0	0	0	0	0	0	0	0	0	0
carnitine	162.112	3.97386e+09	3.78026e+09	3.59896e+09	3.2157e+09	3.24241e+09	3.4664e+09	3.47719e+09	3.68804e+09	3.55151e+09	2.67604e+09	2.38963e+09	2.5282e+09
1[13C]carnitine	163.116	3.04148e+08	2.88339e+08	2.75243e+08	2.45969e+08	2.47536e+08	2.63274e+08	2.64412e+08	2.8164e+08	2.69398e+08	2.03979e+08	1.80411e+08	1.91671e+08
2[13C]carnitine	164.119	5.58678e+06	5.21714e+06	4.81085e+06	4.31105e+06	4.58444e+06	4.84626e+06	4.89125e+06	5.13619e+06	4.96765e+06	3.73659e+06	3.25894e+06	3.40544e+06
3[13C]carnitine	165.123	0	0	0	0	0	0	0	0	0	0	0	0
4[13C]carnitine	166.126	0	0	0	0	0	0	0	0	0	0	0	0
5[13C]carnitine	167.129	0	0	0	0	0	0	0	0	0	0	0	0
6[13C]carnitine	168.133	0	0	0	0	0	0	0	0	0	0	0	0
7[13C]carnitine	169.136	0	0	0	0	0	0	0	0	0	0	0	0
phenylalanine	166.086	3.16525e+08	3.23134e+08	3.05711e+08	1.78817e+08	1.88435e+08	1.94465e+08	3.12446e+08	3.05231e+08	3.15378e+08	3.01329e+08	2.96805e+08	2.91659e+08
1[13C]phenylalanine	167.09	3.15308e+07	3.18663e+07	3.01684e+07	1.75641e+07	1.85422e+07	1.92111e+07	3.08837e+07	3.00919e+07	3.09808e+07	2.95759e+07	2.92326e+07	2.89761e+07
2[13C]phenylalanine	168.093	1.02897e+06	1.04154e+06	951625	560456	583297	586416	988157	925597	944868	920896	863549	891692
3[13C]phenylalanine	169.096	130165	133857	116256	196393	203275	155166	167672	142115	144378	50345.7	135561	170268
4[13C]phenylalanine	170.1	0	0	2571.82	4579.57	8405.46	13128.6	7204.33	6876.83	0	2383.57	2931.01	8269.43
5[13C]phenylalanine	171.103	0	1902.6	1256.42	0	1590.16	0	2595.52	8551.78	4633.6	2617.37	3338.09	0
6[13C]phenylalanine	172.106	0	0	0	0	0	0	0	0	0	0	0	0
7[13C]phenylalanine	173.11	0	0	0	0	0	0	0	0	0	0	0	0
8[13C]phenylalanine	174.113	993671	1.09653e+06	987964	868242	931216	912173	1.02775e+06	1.1439e+06	1.12659e+06	1.1004e+06	1.11026e+06	1.08223e+06
9[13C]phenylalanine	175.116	0	0	0	4686.68	0	0	0	0	2875.79	0	0	0
tyrosine	182.081	9.74838e+07	9.59136e+07	1.0043e+08	6.60607e+07	6.53094e+07	6.66505e+07	1.02802e+08	1.17643e+08	1.18394e+08	1.16622e+08	1.14768e+08	1.21445e+08
1[13C]tyrosine	183.085	8.34489e+06	8.01503e+06	8.49985e+06	5.31908e+06	5.24463e+06	5.51696e+06	8.62033e+06	1.04584e+07	9.93174e+06	1.09844e+07	1.05842e+07	1.1338e+07
2[13C]tyrosine	184.088	103328	100822	119936	90037	78659.8	56621.4	157307	177060	177893	158972	166958	166566
3[13C]tyrosine	185.091	31260.2	3060.73	13850.6	18412	38547.9	34390.3	5460.7	18150.6	0	53133.3	17542.9	52504.3
4[13C]tyrosine	186.095	0	0	0	0	0	0	0	0	0	0	0	0
5[13C]tyrosine	187.098	0	0	13229.6	0	0	0	0	0	0	0	0	0
6[13C]tyrosine	188.101	0	0	0	0	0	0	0	0	0	0	0	0
7[13C]tyrosine	189.105	0	0	0	0	0	0	0	0	0	0	0	0
8[13C]tyrosine	190.108	175924	245660	217414	229052	303874	307961	255760	342746	246966	674214	798959	667824
9[13C]tyrosine	191.111	0	0	0	0	0	0	0	0	0	22329.4	23744.1	8537.35
Phosphorylcholine	184.073	1.39102e+09	1.38616e+09	1.45179e+09	9.35221e+08	9.2743e+08	9.12754e+08	1.23629e+09	1.29664e+09	1.20821e+09	8.58235e+08	9.13776e+08	9.23855e+08
1[13C]Phosphorylcholine	185.077	7.46053e+07	7.5452e+07	7.87592e+07	5.02996e+07	4.94675e+07	4.8739e+07	6.66974e+07	6.97549e+07	6.50012e+07	4.64777e+07	4.92974e+07	4.99831e+07
2[13C]Phosphorylcholine	186.08	0	0	0	36476.5	0	0	0	0	0	0	0	0
3[13C]Phosphorylcholine	187.083	0	0	0	0	0	18064.7	0	0	0	9558.52	0	15739.2
4[13C]Phosphorylcholine	188.087	0	0	0	0	0	0	0	0	0	0	0	0
5[13C]Phosphorylcholine	189.09	0	0	0	0	0	0	0	0	0	0	0	0
S-methyl-5-thioadenosine	298.097	1.06046e+06	1.09518e+06	1.07849e+06	977795	960938	990737	1.02236e+06	1.10307e+06	1.03545e+06	1.07279e+06	1.07665e+06	1.13945e+06
1[13C]S-methyl-5-thioadenosine	299.1	95545.9	122415	94542.5	139106	118975	110936	127815	126385	131475	162250	171284	172282
2[13C]S-methyl-5-thioadenosine	300.104	17901.4	4410.34	2103.6	3965.79	3752.62	1929.18	10094.9	12974.3	6518.33	39432.5	50607.1	37252.3
3[13C]S-methyl-5-thioadenosine	301.107	0	0	2519.57	0	0	0	1891.65	0	1708.3	8252.68	13297.4	14397.6
4[13C]S-methyl-5-thioadenosine	302.11	0	0	0	0	0	0	0	0	0	0	0	0
5[13C]S-methyl-5-thioadenosine	303.114	0	0	0	0	0	0	0	0	0	0	0	0
6[13C]S-methyl-5-thioadenosine	304.117	0	0	0	0	0	0	0	0	0	0	0	0
7[13C]S-methyl-5-thioadenosine	305.12	0	0	0	0	0	0	0	0	0	0	0	0
8[13C]S-methyl-5-thioadenosine	306.124	0	0	0	0	0	0	0	0	0	0	0	0
9[13C]S-methyl-5-thioadenosine	307.127	0	0	0	0	0	0	0	683.982	0	0	0	0
10[13C]S-methyl-5-thioadenosine	308.13	0	0	0	0	0	0	0	0	0	0	0	0
11[13C]S-methyl-5-thioadenosine	309.134	0	0	0	0	0	0	0	0	0	0	0	0
GSH	308.091	7.10721e+07	6.31686e+07	6.15009e+07	3.50154e+07	4.00546e+07	3.56011e+07	6.5529e+07	6.77457e+07	6.20582e+07	4.89625e+07	4.40155e+07	4.26281e+07
1[13C]glutathione	309.094	1.0565e+07	9.34093e+06	9.20928e+06	5.1545e+06	5.75747e+06	5.23007e+06	1.00299e+07	1.06374e+07	9.26653e+06	6.90062e+06	6.24244e+06	5.83785e+06
2[13C]glutathione	310.098	3.69616e+06	3.18489e+06	3.15782e+06	1.58094e+06	1.86638e+06	1.5873e+06	3.3904e+06	3.51253e+06	3.38321e+06	2.20805e+06	1.97527e+06	1.90136e+06
3[13C]glutathione	311.101	600618	515789	449616	256091	240102	281422	525161	514800	485907	448703	383511	368172
4[13C]glutathione	312.105	59623.5	9628.2	44298.8	6719.52	28248.5	0	64449	75960.2	48070.5	79466	44182.8	79054.4
5[13C]glutathione	313.108	0	0	0	0	0	0	0	0	0	0	5766.61	28503.4
6[13C]glutathione	314.111	0	0	0	0	0	0	6495.48	0	0	0	0	0
7[13C]glutathione	315.115	0	0	0	0	0	0	0	0	0	0	0	0
8[13C]glutathione	316.118	0	0	0	0	0	0	0	0	0	0	0	0
9[13C]glutathione	317.121	0	0	0	0	0	0	0	0	0	0	0	0
10[13C]glutathione	318.125	0	0	0	0	0	0	0	0	0	0	0	0
S-adenosyl-L-methionine	399.145	2.06503e+06	1.95002e+06	2.06267e+06	981655	1.04217e+06	1.0084e+06	1.42779e+06	1.45172e+06	1.29289e+06	709107	735411	687426
1[13C]S-adenosyl-L-methionine	400.148	295517	219320	256604	151398	187433	120564	225551	220620	183804	147753	159577	159747
2[13C]S-adenosyl-L-methionine	401.151	60477.6	57694.6	51405.5	30656.8	34082.8	28619	39012.6	47268.1	43330.1	38345.2	44333.7	30220.2
3[13C]S-adenosyl-L-methionine	402.155	17579.4	13757.3	7642.44	0	2269.8	0	11867.3	4757.93	3514.45	9881.68	7659.48	11669.9
4[13C]S-adenosyl-L-methionine	403.158	0	0	0	0	0	0	0	0	0	0	1928.12	0
5[13C]S-adenosyl-L-methionine	404.161	0	0	0	0	0	0	0	0	0	0	0	3156.35
6[13C]S-adenosyl-L-methionine	405.165	0	0	0	0	0	0	0	0	0	0	0	0
7[13C]S-adenosyl-L-methionine	406.168	0	0	0	0	0	0	0	0	0	0	0	0
8[13C]S-adenosyl-L-methionine	407.171	0	0	0	0	0	0	0	0	0	0	0	0
9[13C]S-adenosyl-L-methionine	408.175	0	0	0	0	0	0	0	0	0	0	0	0
10[13C]S-adenosyl-L-methionine	409.178	0	0	0	0	0	0	0	0	0	0	0	0
11[13C]S-adenosyl-L-methionine	410.181	0	0	0	0	0	0	0	0	0	0	0	0
12[13C]S-adenosyl-L-methionine	411.185	0	0	0	0	0	0	0	0	0	0	0	0
13[13C]S-adenosyl-L-methionine	412.188	0	0	0	0	0	0	0	0	0	0	0	0
14[13C]S-adenosyl-L-methionine	413.191	0	0	0	0	0	0	0	0	0	0	0	0
15[13C]S-adenosyl-L-methionine	414.195	0	0	0	0	0	0	0	0	0	0	0	0
GSSG	613.159	801592	687553	838746	403683	476707	552814	700750	986063	767951	518414	406953	469114
1[13C]glutathione disulfide_pos	614.163	123529	211958	174166	93167.7	132378	138722	184593	270950	221787	151370	131821	69828.6
2[13C]glutathione disulfide_pos	615.166	40810.1	27105.8	0	13968.1	0	0	0	50477.8	49668	0	0	0
3[13C]glutathione disulfide_pos	616.169	0	23150.6	0	0	0	0	0	6991.81	0	0	0	0
4[13C]glutathione disulfide_pos	617.173	0	0	0	0	0	0	0	0	0	0	0	0
5[13C]glutathione disulfide_pos	618.176	0	0	0	0	0	0	0	0	0	0	0	0
6[13C]glutathione disulfide_pos	619.179	0	0	0	0	0	0	0	0	0	0	0	0
7[13C]glutathione disulfide_pos	620.183	0	0	0	0	0	0	0	0	0	0	0	0
8[13C]glutathione disulfide_pos	621.186	0	0	0	0	0	0	0	0	0	0	0	0
9[13C]glutathione disulfide_pos	622.189	0	0	0	0	0	0	0	0	0	0	0	0
10[13C]glutathione disulfide_pos	623.193	0	0	0	0	0	0	0	0	0	0	0	0
11[13C]glutathione disulfide_pos	624.196	0	0	0	0	0	0	0	0	0	0	0	0
12[13C]glutathione disulfide_pos	625.2	0	0	0	0	0	0	0	0	0	0	0	0
13[13C]glutathione disulfide_pos	626.203	0	0	0	0	0	0	0	0	0	0	0	0
14[13C]glutathione disulfide_pos	627.206	0	0	0	0	0	0	0	0	0	0	0	0
15[13C]glutathione disulfide_pos	628.21	0	0	0	0	0	0	0	0	0	0	0	0
16[13C]glutathione disulfide_pos	629.213	0	0	0	0	0	0	0	0	0	0	0	0
17[13C]glutathione disulfide_pos	630.216	0	0	0	0	0	0	0	0	0	0	0	0
18[13C]glutathione disulfide_pos	631.22	0	0	0	0	0	0	0	0	0	0	0	0
19[13C]glutathione disulfide_pos	632.223	0	0	0	0	0	0	0	0	0	0	0	0
20[13C]glutathione disulfide_pos	633.226	0	0	0	0	0	0	0	0	0	0	0	0
NAD+_pos	664.116	1.2556e+07	1.14172e+07	1.13335e+07	9.15403e+06	1.01943e+07	1.03779e+07	1.05957e+07	1.24795e+07	1.09715e+07	5.81434e+06	5.1725e+06	5.1931e+06
1[13C]NAD+_pos	665.12	3.04774e+06	2.77752e+06	2.92951e+06	2.34454e+06	2.65631e+06	2.65799e+06	2.67896e+06	3.02029e+06	2.794e+06	1.539e+06	1.38611e+06	1.43185e+06
2[13C]NAD+_pos	666.123	811651	726630	745151	606596	616959	720782	754670	827054	782106	457311	463366	431439
3[13C]NAD+_pos	667.126	214297	158911	155425	190337	161406	168469	166175	219752	215772	230541	120112	159433
4[13C]NAD+_pos	668.13	20566	27255	9958.44	35706.8	42049.4	24477.7	36918.6	49639.6	27295.2	29565.6	68532.8	50481.5
5[13C]NAD+_pos	669.133	24568.2	23413.3	27036	19523.3	0	0	9242.4	24057.8	9977.88	42330	37348.5	32062.1
6[13C]NAD+_pos	670.137	0	0	0	0	0	0	7023.84	0	0	0	0	0
7[13C]NAD+_pos	671.14	0	0	0	0	0	0	0	0	0	0	0	5913.84
8[13C]NAD+_pos	672.143	0	0	0	0	0	0	0	0	0	0	0	0
9[13C]NAD+_pos	673.147	0	0	0	0	0	0	0	0	0	0	0	0
10[13C]NAD+_pos	674.15	0	0	0	8216.88	0	0	0	0	0	0	0	0
11[13C]NAD+_pos	675.153	0	0	0	0	0	0	0	0	0	0	0	0
12[13C]NAD+_pos	676.157	0	0	0	0	0	0	0	0	0	0	0	0
13[13C]NAD+_pos	677.16	0	0	0	0	0	0	0	0	0	0	0	0
14[13C]NAD+_pos	678.163	0	0	0	0	0	0	0	0	0	0	0	0
15[13C]NAD+_pos	679.167	0	0	0	0	0	0	0	0	0	0	0	0
16[13C]NAD+_pos	680.17	0	0	0	0	0	0	0	0	0	0	0	0
17[13C]NAD+_pos	681.173	0	0	0	0	0	0	0	0	0	0	0	0
18[13C]NAD+_pos	682.177	0	0	0	0	0	0	0	0	0	0	0	0
19[13C]NAD+_pos	683.18	0	0	0	0	0	0	0	0	0	0	0	0
20[13C]NAD+_pos	684.184	0	0	0	0	0	0	0	0	0	0	0	0
21[13C]NAD+_pos	685.187	0	0	0	0	0	0	0	0	0	0	0	0
adenosine	268.104	1.45899e+08	1.57035e+08	1.50206e+08	1.14994e+08	1.11635e+08	1.12648e+08	1.40538e+08	1.35247e+08	1.29337e+08	6.59301e+07	6.46006e+07	6.56818e+07
1[13C]adenosine	269.107	1.84269e+07	1.95399e+07	1.86987e+07	1.4648e+07	1.41526e+07	1.42924e+07	1.79972e+07	1.72624e+07	1.64347e+07	8.59078e+06	8.6174e+06	8.5345e+06
2[13C]adenosine	270.111	2.8853e+06	3.09764e+06	2.92126e+06	2.41356e+06	2.33225e+06	2.38968e+06	2.95665e+06	2.82419e+06	2.77724e+06	1.77e+06	1.69217e+06	1.71994e+06
3[13C]adenosine	271.114	975272	1.05233e+06	1.05879e+06	827094	836591	808904	1.06697e+06	1.11914e+06	1.01003e+06	846195	806329	853266
4[13C]adenosine	272.117	95419.8	177051	161017	68590.8	66416.9	82686	187689	203053	141797	254684	279755	246944
5[13C]adenosine	273.121	30641.2	38046.7	21909.5	22622.7	20706.7	38564.2	58088.8	68538.6	46427.1	138133	143812	157457
6[13C]adenosine	274.124	0	0	0	0	0	0	0	0	0	0	0	0
7[13C]adenosine	275.128	0	0	0	0	0	0	0	0	0	0	0	0
8[13C]adenosine	276.131	0	0	0	0	0	0	0	0	0	0	0	0
9[13C]adenosine	277.134	0	0	0	0	0	0	0	0	0	0	0	0
10[13C]adenosine	278.138	0	0	0	0	0	0	0	0	0	0	0	0
IMP	348.07	6.89296e+07	6.25728e+07	6.13108e+07	4.08473e+07	4.57499e+07	4.12782e+07	5.39256e+07	4.98243e+07	4.72649e+07	3.01653e+07	2.90034e+07	2.35767e+07
1[13C]IMP	349.074	8.21035e+06	7.45062e+06	7.12774e+06	4.88499e+06	5.20249e+06	4.85103e+06	6.6837e+06	5.99258e+06	5.75043e+06	3.6958e+06	3.47378e+06	2.91461e+06
2[13C]IMP	350.077	1.40177e+06	1.4174e+06	1.4034e+06	836550	1.09346e+06	875756	1.10464e+06	1.01289e+06	1.1457e+06	904569	1.01312e+06	745785
3[13C]IMP	351.08	428352	428785	403961	315181	287552	287641	370170	362773	397905	342610	330005	284701
4[13C]IMP	352.084	0	16278.3	59035.3	9959.06	0	0	0	0	0	55837.3	65796.7	42865.5
5[13C]IMP	353.087	12327	55825.8	26725.2	11625.3	13558.7	16619.4	16239.8	20966.4	19494.2	71738.5	60407.3	56919.2
6[13C]IMP	354.09	0	0	0	0	0	0	0	0	0	0	0	0
7[13C]IMP	355.094	0	0	0	0	0	0	12702.9	0	0	11895	0	0
8[13C]IMP	356.097	0	0	0	0	0	0	0	0	0	0	0	0
9[13C]IMP	357.101	0	0	0	0	0	0	0	0	0	0	0	0
10[13C]IMP	358.104	0	0	0	0	0	0	0	0	0	0	0	0
1-methyl-adenosine	282.12	0	0	0	0	0	0	0	0	0	9122.79	0	0
1[13C]1-methyl-adenosine	283.123	0	0	0	0	0	0	0	0	0	0	0	0
2[13C]1-methyl-adenosine	284.126	0	0	0	0	0	0	0	0	0	0	0	0
3[13C]1-methyl-adenosine	285.13	0	0	0	0	0	0	0	0	0	0	0	0
4[13C]1-methyl-adenosine	286.133	0	0	0	0	0	0	0	0	0	0	0	0
5[13C]1-methyl-adenosine	287.136	0	0	0	0	0	0	0	0	0	0	7889.28	0
6[13C]1-methyl-adenosine	288.14	0	0	0	0	0	0	0	0	0	0	0	0
7[13C]1-methyl-adenosine	289.143	0	0	0	0	0	0	0	0	0	0	0	0
8[13C]1-methyl-adenosine	290.147	0	0	0	0	0	0	0	0	0	0	0	0
9[13C]1-methyl-adenosine	291.15	0	0	0	0	0	0	0	0	0	0	0	0
10[13C]1-methyl-adenosine	292.153	0	0	0	0	0	0	0	0	0	0	0	0
11[13C]1-methyl-adenosine	293.157	0	0	0	0	0	0	0	0	0	0	0	0
O-acetylcarnitine	204.123	1.61104e+09	1.58887e+09	1.62849e+09	1.44592e+09	1.39884e+09	1.35205e+09	1.5432e+09	1.53807e+09	1.69987e+09	1.03781e+09	9.64989e+08	1.00137e+09
1[13C]O-acetylcarnitine	205.126	1.80841e+08	1.78176e+08	1.82462e+08	1.68429e+08	1.64308e+08	1.57716e+08	1.78466e+08	1.77611e+08	1.97607e+08	1.14989e+08	1.07813e+08	1.10316e+08
2[13C]O-acetylcarnitine	206.13	2.83328e+07	2.72595e+07	2.82133e+07	3.42097e+07	3.38447e+07	3.24557e+07	3.04953e+07	3.08157e+07	3.44043e+07	1.61744e+07	1.54866e+07	1.5551e+07
3[13C]O-acetylcarnitine	207.133	1.52417e+06	1.3937e+06	1.45928e+06	1.86336e+06	1.7781e+06	1.77416e+06	1.65143e+06	1.51372e+06	1.69376e+06	609097	728931	741144
4[13C]O-acetylcarnitine	208.136	0	0	0	0	0	0	0	0	0	0	0	0
5[13C]O-acetylcarnitine	209.14	0	0	0	0	0	0	0	0	0	0	0	0
6[13C]O-acetylcarnitine	210.143	0	0	0	0	0	0	0	0	0	0	0	0
7[13C]O-acetylcarnitine	211.147	0	0	0	0	0	0	0	0	0	0	0	0
8[13C]O-acetylcarnitine	212.15	0	0	0	5989.36	0	0	0	0	12185.5	8888.78	0	0
9[13C]O-acetylcarnitine	213.153	0	0	0	0	0	0	0	0	0	0	0	0
3-Hydroxybutyrylcarnitine	248.149	6.66658e+06	6.46071e+06	6.67758e+06	5.98898e+06	6.21941e+06	5.73747e+06	8.23838e+06	8.13367e+06	8.76796e+06	5.36107e+06	4.98053e+06	5.02126e+06
1[13C]3-Hydroxybutyrylcarnitine	249.153	771784	789260	765399	734538	691566	729225	1.06415e+06	1.01906e+06	1.12826e+06	639983	636940	599268
2[13C]3-Hydroxybutyrylcarnitine	250.156	56538.8	42375.5	62041.6	23713.8	53832.8	29774.1	101312	57324.2	138265	48769.9	31311.4	45924.8
3[13C]3-Hydroxybutyrylcarnitine	251.159	0	0	0	0	0	0	0	0	0	0	0	0
4[13C]3-Hydroxybutyrylcarnitine	252.163	0	0	0	0	0	0	0	0	0	0	0	0
5[13C]3-Hydroxybutyrylcarnitine	253.166	0	0	0	0	0	0	0	0	0	0	0	0
6[13C]3-Hydroxybutyrylcarnitine	254.169	0	0	0	0	0	0	0	0	0	0	0	0
7[13C]3-Hydroxybutyrylcarnitine	255.173	0	0	0	0	0	0	0	0	0	0	0	0
8[13C]3-Hydroxybutyrylcarnitine	256.176	11610.6	13936	9847.78	30330.7	7870.15	38312.7	6345.83	11599.7	9005.97	16112.2	28557.3	55400.3
9[13C]3-Hydroxybutyrylcarnitine	257.179	0	0	0	0	0	0	0	0	0	0	0	0
10[13C]3-Hydroxybutyrylcarnitine	258.183	0	0	0	0	0	0	0	0	0	0	0	0
11[13C]3-Hydroxybutyrylcarnitine	259.186	0	0	0	0	0	0	0	0	0	0	0	0
succinyl carnitine	262.129	309602	277753	269111	240160	256558	234515	277124	343845	260382	183450	178460	150621
1[13C]succinyl carnitine	263.132	17174.6	6498.48	7685.61	27980.5	15040.1	0	32588.8	36410.6	0	0	0	0
2[13C]succinyl carnitine	264.135	0	0	0	0	0	0	7745.52	0	0	0	0	0
3[13C]succinyl carnitine	265.139	0	0	0	0	0	0	0	0	0	0	0	0
4[13C]succinyl carnitine	266.142	0	0	0	0	0	0	0	0	0	0	0	0
5[13C]succinyl carnitine	267.145	0	0	0	0	0	0	0	0	0	0	0	0
6[13C]succinyl carnitine	268.149	0	0	0	0	0	0	0	0	0	0	0	0
7[13C]succinyl carnitine	269.152	0	0	0	0	0	0	10361.2	0	0	0	0	0
8[13C]succinyl carnitine	270.155	0	0	0	0	0	0	0	9088.68	0	0	0	0
9[13C]succinyl carnitine	271.159	0	0	0	0	0	0	0	0	0	0	0	0
10[13C]succinyl carnitine	272.162	0	0	0	0	0	0	0	0	0	0	10524.8	0
11[13C]succinyl carnitine	273.165	0	0	0	0	0	0	0	0	0	0	0	0
L-palmitoylcarnitine	400.342	1.27458e+07	1.16176e+07	1.29124e+07	1.40707e+07	1.38572e+07	1.41558e+07	1.65337e+07	1.6154e+07	1.54547e+07	1.20535e+07	1.22352e+07	1.14093e+07
1[13C]C20H32N6O12S2	401.345	3.36608e+06	3.07641e+06	3.50415e+06	3.69157e+06	3.67795e+06	3.77716e+06	4.34782e+06	4.25752e+06	4.1217e+06	3.07236e+06	3.19434e+06	2.95676e+06
2[13C]C20H32N6O12S2	402.349	686212	659886	700507	773799	734418	727725	916444	885611	816864	489754	497941	458070
3[13C]C20H32N6O12S2	403.352	50789.8	47521.4	48962.9	65167	65291.4	57217.5	55239.6	91505.6	71760.3	23688.1	19864.5	21515
4[13C]C20H32N6O12S2	404.356	2620.13	0	3099.6	2744.93	1795.61	0	0	0	6946.39	0	0	0
5[13C]C20H32N6O12S2	405.359	62930.4	93697.9	145801	100985	112376	104255	119433	88103.7	125634	76362.4	65428.5	62309.1
6[13C]C20H32N6O12S2	406.362	9432.31	14023.9	31371.4	12169	21383	24757.9	10235.7	18973.1	18126.4	3001.09	11736.9	11698.6
7[13C]C20H32N6O12S2	407.366	5433.89	0	4705.28	0	4101.81	0	1465.32	0	0	1539.85	0	1892.88
8[13C]C20H32N6O12S2	408.369	26963.9	26339.3	29633	24432.4	50731.7	60764.5	50591.7	34731.3	21520	90191.6	69008.7	76704.1
9[13C]C20H32N6O12S2	409.372	0	0	0	0	0	1951.65	4951.93	0	0	0	0	0
10[13C]C20H32N6O12S2	410.376	0	0	0	0	0	0	0	0	0	0	0	0
11[13C]C20H32N6O12S2	411.379	0	0	0	0	0	0	0	0	0	0	0	0
12[13C]C20H32N6O12S2	412.382	0	0	0	0	0	0	0	0	0	0	0	0
13[13C]C20H32N6O12S2	413.386	0	0	0	0	0	0	0	0	0	0	0	0
14[13C]C20H32N6O12S2	414.389	0	0	0	0	0	0	0	0	0	0	0	0
15[13C]C20H32N6O12S2	415.392	0	0	0	0	0	0	0	0	0	0	0	0
16[13C]C20H32N6O12S2	416.396	0	0	0	0	0	0	0	0	0	0	0	0
17[13C]C20H32N6O12S2	417.399	0	0	0	0	0	0	0	0	0	0	0	0
18[13C]C20H32N6O12S2	418.403	0	0	0	0	0	0	0	0	0	0	0	0
19[13C]C20H32N6O12S2	419.406	0	0	0	0	0	0	0	0	0	0	0	0
20[13C]C20H32N6O12S2	420.409	0	0	0	0	0	0	0	0	0	0	0	0
21[13C]C20H32N6O12S2	421.413	0	0	0	0	0	0	0	0	0	0	0	0
22[13C]C20H32N6O12S2	422.416	0	0	0	0	0	0	0	0	0	0	0	0
23[13C]C20H32N6O12S2	423.419	0	0	0	0	0	0	0	0	0	0	0	0
glycine	76.0393	3.92665e+07	3.57751e+07	3.32969e+07	2.48441e+07	2.48543e+07	2.80698e+07	3.15431e+07	3.24678e+07	3.06892e+07	2.89323e+07	2.4053e+07	2.51457e+07
1[13C]glycine	77.0427	1.25439e+06	1.21353e+06	1.10973e+06	959694	833308	981627	965436	1.09609e+06	1.10421e+06	990318	723268	813298
2[13C]glycine	78.046	815515	844597	797936	586685	467680	585448	665552	744680	679473	663908	594406	472723
L-homocysteine	136.043	0	0	9140.99	0	17702.8	0	4930.76	6393.17	0	5428.32	14702.4	0
1[13C]L-homocysteine	137.046	6.23087e+06	6.04871e+06	6.49048e+06	5.77169e+06	6.30069e+06	6.42157e+06	5.62199e+06	6.0731e+06	5.54793e+06	3.55782e+06	3.71935e+06	3.5973e+06
2[13C]L-homocysteine	138.049	681700	667345	668048	631410	789414	765445	612600	680785	622202	408788	380060	391129
3[13C]L-homocysteine	139.053	0	0	0	0	0	0	0	0	0	6642.12	0	0
4[13C]L-homocysteine	140.056	0	0	0	0	0	0	0	0	0	0	10858.9	0
2-keto-4-methylthiobutyrate	149.027	2.96042e+07	3.01848e+07	2.77701e+07	1.91572e+07	1.90097e+07	2.00563e+07	2.34786e+07	2.43621e+07	2.27071e+07	1.94671e+07	1.86651e+07	1.91896e+07
1[13C]2-keto-4-methylthiobutyrate	150.03	1.49906e+06	1.5275e+06	1.33064e+06	1.00754e+06	906663	1.05493e+06	1.06491e+06	1.1496e+06	1.16943e+06	972297	934620	1.04087e+06
2[13C]2-keto-4-methylthiobutyrate	151.033	0	0	0	0	0	12501.1	0	0	0	0	0	0
3[13C]2-keto-4-methylthiobutyrate	152.037	179108	75859.5	37800.6	23535.5	14774.6	23844.5	138046	56150.6	112182	252943	132413	96661.6
4[13C]2-keto-4-methylthiobutyrate	153.04	0	0	0	0	0	0	0	0	0	0	0	0
5[13C]2-keto-4-methylthiobutyrate	154.043	949810	926170	797093	941823	864088	1.14112e+06	740174	838893	697415	855233	958070	1.197e+06
sarcosine	90.055	1.9472e+08	1.74881e+08	1.72367e+08	1.45875e+08	1.53009e+08	1.62388e+08	1.73973e+08	1.86374e+08	1.713e+08	9.96452e+07	9.80351e+07	8.8827e+07
1[13C]sarcosine	91.0583	1.19732e+07	1.049e+07	1.04676e+07	8.89355e+06	9.72051e+06	1.01588e+07	1.04306e+07	1.10435e+07	1.02953e+07	5.77693e+06	5.65693e+06	5.05898e+06
2[13C]sarcosine	92.0617	2.32593e+06	2.02267e+06	2.08176e+06	1.85897e+06	1.96479e+06	2.12983e+06	1.89576e+06	1.9416e+06	2.03805e+06	1.38479e+06	1.20453e+06	1.18312e+06
3[13C]sarcosine	93.065	5.51681e+06	4.87898e+06	4.96639e+06	4.4208e+06	4.87283e+06	4.92109e+06	4.18134e+06	4.50518e+06	4.14339e+06	2.38633e+06	2.20695e+06	2.03782e+06
adenine	136.062	3.82657e+07	3.78029e+07	3.7503e+07	2.79342e+07	3.15372e+07	3.19128e+07	3.64846e+07	3.63966e+07	3.60434e+07	3.26484e+07	2.99061e+07	2.98902e+07
1[13C]adenine	137.065	2.45254e+06	2.45197e+06	2.43397e+06	1.70078e+06	2.08443e+06	2.11731e+06	2.43796e+06	2.3974e+06	2.41434e+06	2.36303e+06	2.20439e+06	2.14739e+06
2[13C]adenine	138.068	92641.7	67518.6	64142.6	53494.7	60198.5	58555.8	80813.8	105814	93436.7	181409	173909	136013
3[13C]adenine	139.072	16015.4	0	0	0	0	0	0	0	1802.52	1881.3	1968.34	8616.83
4[13C]adenine	140.075	0	16728.7	0	0	0	0	0	0	0	0	0	0
5[13C]adenine	141.079	0	0	0	0	0	0	0	0	0	0	0	0
Methionine sulfoxide	166.053	6.55339e+08	6.75152e+08	6.21653e+08	4.25734e+08	4.21282e+08	4.50889e+08	5.25563e+08	5.31617e+08	5.00637e+08	4.4539e+08	4.24541e+08	4.36349e+08
1[13C]Methionine sulfoxide	167.057	3.64818e+07	3.7238e+07	3.38524e+07	2.35902e+07	2.29678e+07	2.46364e+07	2.8658e+07	2.92508e+07	2.773e+07	2.45219e+07	2.34207e+07	2.41159e+07
2[13C]Methionine sulfoxide	168.06	102874	111949	132649	87148.6	50470	127323	149865	138620	204038	169896	174077	127181
3[13C]Methionine sulfoxide	169.063	0	0	0	0	0	0	0	0	0	0	0	0
4[13C]Methionine sulfoxide	170.067	0	0	0	0	0	0	0	0	0	0	0	0
5[13C]Methionine sulfoxide	171.07	0	0	0	0	0	0	0	0	0	0	0	0
3-hydroxyhexadecenoylcarnitine	414.321	612065	588118	653050	405803	430509	448098	455246	425899	413377	326159	354139	327480
1[13C]3-hydroxyhexadecenoylcarnitine	415.325	111204	117312	130619	71611	57223.8	53734.5	44754.1	64241.3	56227.9	34014.4	28180.9	14808.3
2[13C]3-hydroxyhexadecenoylcarnitine	416.328	0	0	0	0	0	0	0	0	0	0	0	0
3[13C]3-hydroxyhexadecenoylcarnitine	417.331	0	0	0	0	0	0	0	0	0	0	0	0
4[13C]3-hydroxyhexadecenoylcarnitine	418.335	0	0	0	0	0	0	0	0	0	0	0	0
5[13C]3-hydroxyhexadecenoylcarnitine	419.338	67971.9	77873	96560.5	101879	99647.2	90752.7	132148	90450.6	111278	9794.5	16514.3	18449
6[13C]3-hydroxyhexadecenoylcarnitine	420.342	15833.8	12671.6	4546.61	3781.67	21427.4	17151.3	21920.2	13098.7	13106.5	0	0	0
7[13C]3-hydroxyhexadecenoylcarnitine	421.345	0	0	0	0	2969.08	0	0	0	0	0	0	0
8[13C]3-hydroxyhexadecenoylcarnitine	422.348	0	0	0	0	0	1650.62	0	0	0	2971	7292.65	4988.43
9[13C]3-hydroxyhexadecenoylcarnitine	423.352	0	0	0	0	0	0	0	0	0	0	0	0
10[13C]3-hydroxyhexadecenoylcarnitine	424.355	0	0	0	0	0	0	0	0	0	0	0	0
11[13C]3-hydroxyhexadecenoylcarnitine	425.358	0	0	0	0	0	0	0	0	0	0	0	0
12[13C]3-hydroxyhexadecenoylcarnitine	426.362	0	0	0	0	0	0	0	0	0	0	0	0
13[13C]3-hydroxyhexadecenoylcarnitine	427.365	0	0	0	0	0	0	0	0	0	0	0	0
14[13C]3-hydroxyhexadecenoylcarnitine	428.368	0	0	0	0	0	0	0	0	0	0	0	0
15[13C]3-hydroxyhexadecenoylcarnitine	429.372	0	4179.78	0	0	0	0	3187.14	3985.84	6486.43	2611.74	0	0
16[13C]3-hydroxyhexadecenoylcarnitine	430.375	0	0	0	0	0	0	0	0	0	0	4988.73	0
17[13C]3-hydroxyhexadecenoylcarnitine	431.378	0	0	0	0	0	0	0	0	0	0	0	0
18[13C]3-hydroxyhexadecenoylcarnitine	432.382	0	0	0	0	0	0	0	0	0	0	0	0
19[13C]3-hydroxyhexadecenoylcarnitine	433.385	0	0	0	0	0	0	0	0	0	0	0	0
20[13C]3-hydroxyhexadecenoylcarnitine	434.389	0	0	0	0	0	0	0	0	0	0	0	0
21[13C]3-hydroxyhexadecenoylcarnitine	435.392	0	0	0	0	0	0	0	0	0	0	0	0
22[13C]3-hydroxyhexadecenoylcarnitine	436.395	0	0	0	0	0	0	0	0	0	0	0	0
23[13C]3-hydroxyhexadecenoylcarnitine	437.399	129591	99378.2	103400	33379.2	39309.9	25545	30079.3	41241.2	55649.7	21476.2	22006.7	12639.8
decenoyl carnitine	314.233	301151	328609	307261	466599	468131	446174	354371	312710	321031	240021	239892	242346
1[13C]decenoyl carnitine	315.236	16372.4	19532.1	19245.1	52021	57733.5	56805.2	34040.8	35853.9	28980.2	16743.9	15830.6	12683.8
2[13C]decenoyl carnitine	316.239	1682.46	2178.74	0	0	0	0	0	0	0	0	0	0
3[13C]decenoyl carnitine	317.243	0	0	0	2513.63	0	0	0	0	0	0	0	0
4[13C]decenoyl carnitine	318.246	0	0	0	0	0	0	0	0	0	0	0	0
5[13C]decenoyl carnitine	319.249	0	0	0	0	0	0	0	0	0	0	0	0
6[13C]decenoyl carnitine	320.253	0	0	0	0	0	0	0	0	0	0	0	0
7[13C]decenoyl carnitine	321.256	0	0	0	0	0	0	0	0	0	0	0	0
8[13C]decenoyl carnitine	322.259	0	0	0	1661.55	0	0	0	0	0	0	0	0
9[13C]decenoyl carnitine	323.263	0	0	0	0	0	0	0	0	0	0	0	0
10[13C]decenoyl carnitine	324.266	0	0	0	0	0	0	0	0	0	0	0	0
11[13C]decenoyl carnitine	325.269	0	0	0	0	0	0	0	0	0	0	0	0
12[13C]decenoyl carnitine	326.273	0	0	0	0	0	0	0	0	0	0	0	0
13[13C]decenoyl carnitine	327.276	0	0	0	0	0	0	0	0	0	0	0	0
14[13C]decenoyl carnitine	328.28	0	0	0	0	0	0	0	0	0	0	0	0
15[13C]decenoyl carnitine	329.283	0	0	0	0	0	0	0	0	0	0	0	0
16[13C]decenoyl carnitine	330.286	0	0	0	0	0	0	0	0	0	0	0	0
17[13C]decenoyl carnitine	331.29	0	0	0	0	0	0	0	0	0	0	0	0
O-acetylcarnitine	204.123	1.61113e+09	1.58895e+09	1.62856e+09	1.44598e+09	1.39888e+09	1.35213e+09	1.54325e+09	1.53813e+09	1.69993e+09	1.03787e+09	9.65045e+08	1.00143e+09
1[13C]O-acetylcarnitine	205.126	1.80846e+08	1.78176e+08	1.82467e+08	1.68429e+08	1.64308e+08	1.57722e+08	1.78466e+08	1.77611e+08	1.97607e+08	1.14989e+08	1.07813e+08	1.10316e+08
2[13C]O-acetylcarnitine	206.13	2.83328e+07	2.72595e+07	2.82133e+07	3.42097e+07	3.38447e+07	3.24557e+07	3.04953e+07	3.08157e+07	3.44043e+07	1.61744e+07	1.54866e+07	1.5551e+07
3[13C]O-acetylcarnitine	207.133	1.52417e+06	1.3937e+06	1.45928e+06	1.86336e+06	1.7781e+06	1.77416e+06	1.65143e+06	1.51372e+06	1.69376e+06	609097	728931	741144
4[13C]O-acetylcarnitine	208.136	0	0	0	0	0	0	0	0	0	0	0	0
5[13C]O-acetylcarnitine	209.14	0	0	0	0	0	0	0	0	0	0	0	0
6[13C]O-acetylcarnitine	210.143	0	0	0	0	0	0	0	0	0	0	0	0
7[13C]O-acetylcarnitine	211.147	0	0	0	0	0	0	0	0	0	0	0	0
8[13C]O-acetylcarnitine	212.15	3760.74	0	4199.33	8849.2	5894.33	8899.51	0	0	12185.5	12514.1	0	0
9[13C]O-acetylcarnitine	213.153	0	0	0	0	0	0	0	0	0	0	0	0
heptadecanoyl carnitine	414.358	680248	659391	748861	531696	545097	535133	612827	590331	591268	774767	767593	641351
1[13C]heptadecanoyl carnitine	415.361	127154	113456	100755	91935.1	102170	87700.5	120298	112636	97442.8	154849	168397	136337
2[13C]heptadecanoyl carnitine	416.364	0	0	0	0	0	0	0	0	0	0	0	0
3[13C]heptadecanoyl carnitine	417.368	0	0	0	0	0	0	0	0	0	0	0	0
4[13C]heptadecanoyl carnitine	418.371	0	3194.23	0	0	0	0	0	0	0	0	0	0
5[13C]heptadecanoyl carnitine	419.375	0	0	0	0	0	0	4012.49	0	0	0	0	0
6[13C]heptadecanoyl carnitine	420.378	0	0	0	0	0	0	0	0	0	0	0	0
7[13C]heptadecanoyl carnitine	421.381	0	0	0	0	0	0	0	0	0	0	0	0
8[13C]heptadecanoyl carnitine	422.385	0	0	0	0	0	0	0	14509.1	9823.48	102947	112696	94251.3
9[13C]heptadecanoyl carnitine	423.388	0	0	0	0	0	0	0	0	0	9746.89	16542.2	16839.3
10[13C]heptadecanoyl carnitine	424.391	0	0	0	0	0	0	0	0	0	0	0	0
11[13C]heptadecanoyl carnitine	425.395	0	0	0	0	0	0	0	0	0	0	0	0
12[13C]heptadecanoyl carnitine	426.398	0	0	13111.3	0	0	0	0	0	0	0	0	0
13[13C]heptadecanoyl carnitine	427.401	0	0	0	0	0	0	0	0	0	0	0	0
14[13C]heptadecanoyl carnitine	428.405	0	0	0	0	0	0	0	0	0	0	0	0
15[13C]heptadecanoyl carnitine	429.408	0	0	0	0	0	0	0	0	0	0	0	0
16[13C]heptadecanoyl carnitine	430.411	0	0	0	0	0	0	0	0	0	2276.17	0	0
17[13C]heptadecanoyl carnitine	431.415	0	0	0	0	0	0	0	0	0	0	0	0
18[13C]heptadecanoyl carnitine	432.418	0	0	0	0	0	0	0	0	0	0	0	0
19[13C]heptadecanoyl carnitine	433.422	0	0	0	0	0	0	0	0	0	0	0	0
20[13C]heptadecanoyl carnitine	434.425	0	0	0	0	0	0	0	0	0	0	0	0
21[13C]heptadecanoyl carnitine	435.428	0	0	0	0	0	0	0	0	0	0	0	0
22[13C]heptadecanoyl carnitine	436.432	0	0	0	0	0	0	0	0	0	0	0	0
23[13C]heptadecanoyl carnitine	437.435	0	0	0	0	0	0	0	0	0	0	0	0
23[13C]heptadecanoyl carnitine	438.438	0	0	0	0	0	0	0	0	0	0	0	0
Methyladenine	150.077	224056	220392	176800	168606	182965	175753	231728	226368	193814	135175	133837	128099
1[13C]Methyladenine	151.081	0	0	0	0	0	0	0	0	0	0	0	0
2[13C]Methyladenine	152.084	0	0	0	0	0	0	0	0	0	0	0	0
3[13C]Methyladenine	153.087	0	0	0	0	0	0	0	0	0	0	0	0
4[13C]Methyladenine	154.091	0	0	0	0	0	0	3649.93	0	0	0	0	0
5[13C]Methyladenine	155.094	0	0	2430.7	0	0	3188.02	2405.43	0	0	0	0	0
6[13C]Methyladenine	156.098	0	0	0	0	0	0	0	0	0	0	0	0

## Sheet: gut (ctrl, MR-Tau) - + full
Name	MZ	Ctrl 1-	Ctrl 2-	Ctrl 3-	Ctrl 1+	Ctrl 2+	Ctrl 3+	MR-Tau 1-	MR-Tau 2-	MR-Tau 3-	MR-Tau 1+	MR-Tau 2+	MR-Tau 3+
Hypotaurine	108.012	72442.5	72005.7	63438.7	60474.5	75598.4	67748.4	43597.9	66671.8	69646.3	0	3086.94	0
1[13C]Hypotaurine	109.016	0	0	0	0	0	0	0	0	0	0	0	0
2[13C]Hypotaurine	110.019	0	0	0	0	0	0	0	0	0	0	0	0
Taurine	124.007	2.32286e+08	2.36991e+08	2.79114e+08	2.43904e+08	2.35603e+08	2.35276e+08	2.75777e+08	2.38822e+08	2.55595e+08	2.25767e+08	2.1727e+08	2.39996e+08
1[13C]Taurine	125.011	5.46263e+06	5.49437e+06	6.5192e+06	5.54782e+06	5.3868e+06	5.2998e+06	6.42201e+06	5.5831e+06	5.91543e+06	5.32467e+06	5.18553e+06	5.7038e+06
2[13C]Taurine	126.014	68147.3	73700.5	87408.1	25958.2	28385.6	24002.6	17291.1	12763	28112.5	74888	56575.1	60344.3
L-2-amino-3-oxobutanoic acid	116.035	937343	946644	976044	924313	947464	932826	936052	920310	868294	920055	909454	910382
1[13C]L-2-amino-3-oxobutanoic acid	117.039	22288.4	0	11476.3	6263.9	0	4376.74	14143.5	18299.1	0	29686.2	10816.2	8148.72
2[13C]L-2-amino-3-oxobutanoic acid	118.042	0	0	0	0	0	0	0	0	0	0	0	0
3[13C]L-2-amino-3-oxobutanoic acid	119.045	0	0	0	0	0	0	4383.72	0	2061.03	0	0	0
4[13C]L-2-amino-3-oxobutanoic acid	120.049	0	0	0	0	0	0	0	0	0	0	0	0
D-aspartate(1-)	132.03	2.83875e+07	2.75823e+07	2.7167e+07	4.30878e+07	4.77021e+07	4.2803e+07	4.59017e+07	5.17031e+07	5.42247e+07	1.61368e+07	1.92572e+07	9.49836e+06
1[13C]D-aspartate(1-)	133.034	2.55102e+06	2.5745e+06	2.57909e+06	3.66661e+06	4.03147e+06	3.7393e+06	3.38653e+06	3.86449e+06	3.97694e+06	857101	957872	496203
2[13C]D-aspartate(1-)	134.037	626939	689693	662330	906217	918013	872086	647016	737978	773412	96042.7	104775	36456.4
3[13C]D-aspartate(1-)	135.04	151310	204147	152653	200011	224522	202170	154131	177455	195885	0	5896.92	5692.62
4[13C]D-aspartate(1-)	136.044	0	0	0	0	0	0	0	0	0	0	0	0
L-threonate	135.03	6.5968e+06	7.12346e+06	7.86893e+06	8.31315e+06	8.06851e+06	7.95849e+06	9.62754e+06	9.36867e+06	9.42994e+06	1.03518e+07	1.07747e+07	1.12452e+07
1[13C]L-threonate	136.033	362567	409892	496169	489689	468451	469675	571842	550434	514305	649918	634596	651785
2[13C]L-threonate	137.037	14173	26812.3	10812.8	18080.8	9280.36	18198.5	19265.7	16110.1	15088.1	10274.1	12859.6	8535.08
3[13C]L-threonate	138.04	87081.8	86743.9	98950.8	68061.5	79820.8	82939.3	100452	118927	107239	115683	111854	111981
4[13C]L-threonate	139.043	544648	587896	561446	545210	579439	529463	816305	813964	813908	718509	653373	677674
N-phosphocreatinate(2-)	210.029	0	0	0	0	0	0	0	0	0	0	0	0
1[13C]N-phosphocreatinate(2-)	211.032	0	0	0	0	0	0	0	0	0	0	0	0
2[13C]N-phosphocreatinate(2-)	212.035	0	0	0	0	0	0	0	0	0	0	0	0
3[13C]N-phosphocreatinate(2-)	213.039	0	0	0	0	0	0	0	0	0	0	0	0
4[13C]N-phosphocreatinate(2-)	214.042	0	0	0	0	0	0	0	0	0	0	0	0
L-Hydroxyproline	130.051	2.4455e+06	2.57325e+06	2.38194e+06	2.1055e+06	2.40422e+06	2.51113e+06	2.54428e+06	2.5159e+06	2.67586e+06	3.60012e+06	3.51627e+06	3.55138e+06
1[13C]C5H9NO3(5)	131.054	133791	150351	165745	157332	154836	130459	185588	196502	192279	248456	236419	225972
2[13C]C5H9NO3(5)	132.058	29895.7	7623.37	28868	11168.6	0	36134.7	20888.2	0	0	15438	14612.5	6909.96
3[13C]C5H9NO3(5)	133.061	0	0	0	0	0	0	0	0	0	0	0	0
4[13C]C5H9NO3(5)	134.064	0	0	0	0	0	0	0	0	0	0	0	0
5[13C]C5H9NO3(5)	135.068	0	0	0	0	0	0	0	0	0	0	0	0
(S)-dihydroorotate	157.025	61472.2	63822.4	69292.6	43782.2	43994	42638.8	41183.8	54384	61890.1	37004.3	23251.1	24414.5
1[13C](S)-dihydroorotate	158.029	2872.95	0	3700.78	1473.77	1457.39	3114.17	0	0	0	0	0	2046.24
2[13C](S)-dihydroorotate	159.032	0	0	0	0	0	1894.17	0	0	0	0	0	0
3[13C](S)-dihydroorotate	160.036	0	0	0	1496.03	0	0	0	0	0	0	0	0
4[13C](S)-dihydroorotate	161.039	0	0	0	0	0	0	0	0	0	0	0	0
5[13C](S)-dihydroorotate	162.042	69512.8	63277.8	66747	65551.1	72488.2	61344.6	60489	69988.1	58946.9	80457.5	65670.2	50362.8
N-Carbamoyl-L-aspartate	175.036	70010.7	71196.9	76429.1	48651.5	39718.2	40963.4	56534.7	53372.7	56619.6	48923	50803.9	55460.5
1[13C]N-Carbamoyl-L-aspartate	176.039	11636.2	0	9957.15	0	4808.16	0	0	0	0	0	7597.83	0
2[13C]N-Carbamoyl-L-aspartate	177.043	0	0	0	0	0	0	0	0	0	0	0	0
3[13C]N-Carbamoyl-L-aspartate	178.046	0	0	0	0	0	0	0	0	0	0	0	0
4[13C]N-Carbamoyl-L-aspartate	179.049	0	0	0	0	0	0	0	0	0	0	0	0
5[13C]N-Carbamoyl-L-aspartate	180.053	24883.6	20142.4	17708.9	12706.5	18423.2	24421.7	19662.7	16755.9	18388	70951.7	80005.3	87227.3
L-lysine	145.098	5.59606e+07	6.01644e+07	6.01346e+07	5.91614e+07	5.92588e+07	5.92542e+07	7.00443e+07	7.31157e+07	6.94781e+07	5.89311e+07	6.32803e+07	6.34677e+07
1[13C]L-lysine	146.102	3.68602e+06	3.93625e+06	3.97348e+06	3.91203e+06	3.85547e+06	3.91018e+06	4.60285e+06	4.73281e+06	4.57658e+06	3.87068e+06	4.17121e+06	4.21396e+06
2[13C]L-lysine	147.105	66179.6	79016.9	83956.6	71709.5	73253.9	80253.6	100776	103196	92215.3	76185.8	84631.4	78278
3[13C]L-lysine	148.108	0	0	0	0	0	0	0	0	0	0	0	0
4[13C]L-lysine	149.112	0	0	0	0	0	0	0	0	0	0	0	0
5[13C]L-lysine	150.115	0	0	0	0	0	0	0	0	0	0	0	0
6[13C]L-lysine	151.118	0	0	0	0	0	0	0	0	0	0	0	0
Arginine	173.104	1.084e+08	1.14805e+08	1.14249e+08	1.18792e+08	1.1731e+08	1.19457e+08	1.47758e+08	1.50184e+08	1.4422e+08	1.16784e+08	1.24574e+08	1.25137e+08
1[13C]Arginine	174.108	7.1602e+06	7.48241e+06	7.46677e+06	7.77899e+06	7.61415e+06	7.77668e+06	9.52566e+06	9.80187e+06	9.45708e+06	7.60876e+06	8.0714e+06	8.13855e+06
2[13C]Arginine	175.111	65144	82913.6	67542.2	58117.9	89206.5	81409	107970	101498	98246	84008.7	81682.4	81233.1
3[13C]Arginine	176.114	0	0	0	0	0	0	0	0	0	0	0	0
4[13C]Arginine	177.118	0	0	0	0	0	0	0	0	0	0	0	0
5[13C]Arginine	178.121	0	0	0	0	0	0	0	0	0	0	0	0
6[13C]Arginine	179.125	0	0	0	0	0	0	0	0	0	0	0	0
(R)-Pantothenate	218.103	5.96392e+07	5.8096e+07	5.86413e+07	6.64178e+07	7.17096e+07	6.50192e+07	6.32489e+07	6.32562e+07	6.08838e+07	8.24213e+07	7.77827e+07	7.93895e+07
1[13C](R)-Pantothenate	219.107	5.62136e+06	5.44196e+06	5.5247e+06	6.2118e+06	6.62026e+06	6.19504e+06	6.03402e+06	5.82334e+06	5.72464e+06	7.8656e+06	7.41149e+06	7.54835e+06
2[13C](R)-Pantothenate	220.11	6230.2	3980.32	2509.2	0	0	0	10628	0	0	4765.08	0	15666.4
3[13C](R)-Pantothenate	221.113	0	0	0	0	0	0	0	0	0	0	0	0
4[13C](R)-Pantothenate	222.117	0	0	0	0	0	0	0	0	0	0	0	0
5[13C](R)-Pantothenate	223.12	0	0	0	0	0	0	0	0	0	0	0	6541.14
6[13C](R)-Pantothenate	224.124	0	0	0	0	0	0	0	0	0	0	0	0
7[13C](R)-Pantothenate	225.127	0	0	0	0	0	0	0	0	0	0	0	0
8[13C](R)-Pantothenate	226.13	0	0	0	0	0	0	0	0	0	0	0	0
9[13C](R)-Pantothenate	227.134	0	0	0	0	0	0	0	0	0	0	0	0
carnosine	225.099	11839.3	7443.84	30953.7	11117.2	11272.4	13941.5	32906.6	14288.7	31405	198557	174003	176528
1[13C]carnosine	226.103	0	0	0	0	0	0	0	0	0	0	8678.52	0
2[13C]carnosine	227.106	0	0	0	0	0	0	0	0	0	0	0	0
3[13C]carnosine	228.109	0	0	0	0	0	0	0	0	0	0	0	0
4[13C]carnosine	229.113	0	0	0	0	0	0	0	0	0	0	0	0
5[13C]carnosine	230.116	119348	52317.5	84097	0	15953.9	0	0	0	52313.9	0	0	0
6[13C]carnosine	231.119	0	11746.9	0	0	0	0	0	0	0	30449.1	9921.96	0
7[13C]carnosine	232.123	0	0	0	0	0	0	0	0	0	0	0	0
8[13C]carnosine	233.126	0	0	0	0	0	0	0	0	0	0	0	0
9[13C]carnosine	234.129	0	0	0	0	0	0	0	0	0	0	0	0
N(omega)-(L-Arginino)succinate	289.115	439000	391501	393040	277452	249431	281918	365881	372489	397170	388909	447507	428236
1[13C]N(omega)-(L-Arginino)succinate	290.119	39580.5	45750.2	19482.9	15262	9929.16	23609.6	55963.9	43748.9	49676	40799.3	78442.6	46784.1
2[13C]N(omega)-(L-Arginino)succinate	291.122	0	0	0	0	4879.32	0	0	5639.98	0	0	0	0
3[13C]N(omega)-(L-Arginino)succinate	292.125	0	0	0	0	0	0	0	0	0	0	0	0
4[13C]N(omega)-(L-Arginino)succinate	293.129	0	0	0	0	0	0	0	0	0	0	0	0
5[13C]N(omega)-(L-Arginino)succinate	294.132	0	0	0	0	0	0	0	0	0	0	0	0
6[13C]N(omega)-(L-Arginino)succinate	295.135	0	0	0	0	0	0	0	0	0	0	0	0
7[13C]N(omega)-(L-Arginino)succinate	296.139	0	0	0	0	0	0	0	0	0	0	0	0
8[13C]N(omega)-(L-Arginino)succinate	297.142	0	0	0	0	0	0	0	0	0	0	0	0
9[13C]N(omega)-(L-Arginino)succinate	298.146	0	0	0	0	0	0	0	0	0	0	0	0
10[13C]N(omega)-(L-Arginino)succinate	299.149	0	0	0	0	0	0	0	0	0	0	0	0
L-tryptophan	203.083	7.01119e+07	7.03992e+07	7.49436e+07	8.0125e+07	8.0006e+07	8.42524e+07	1.04358e+08	1.09865e+08	1.05558e+08	1.29019e+08	1.3284e+08	1.33528e+08
1[13C]L-tryptophan	204.086	8.28436e+06	8.37801e+06	8.84579e+06	9.45287e+06	9.54802e+06	1.00264e+07	1.22884e+07	1.28886e+07	1.23751e+07	1.52305e+07	1.57391e+07	1.58667e+07
2[13C]L-tryptophan	205.089	280750	274189	274724	297573	305973	327884	424453	467555	404450	455600	572107	548021
3[13C]L-tryptophan	206.093	0	0	2199.27	0	0	1767.79	0	1908.8	0	2495.95	2364.92	0
4[13C]L-tryptophan	207.096	0	0	0	0	0	0	0	0	0	0	0	0
5[13C]L-tryptophan	208.099	0	0	0	0	0	0	0	0	0	0	0	0
6[13C]L-tryptophan	209.103	0	0	0	0	0	0	0	0	0	0	0	0
7[13C]L-tryptophan	210.106	0	0	0	0	0	0	0	0	0	0	0	0
8[13C]L-tryptophan	211.109	0	0	0	0	0	0	0	2946.19	0	0	2874.72	0
9[13C]L-tryptophan	212.113	5188.34	5759.63	0	17781	7688.35	17404.4	4968.58	11849.9	2593.04	0	0	0
10[13C]L-tryptophan	213.116	0	0	0	0	0	0	0	0	0	0	0	0
11[13C]L-tryptophan	214.119	0	0	0	0	0	0	0	0	0	0	2503.3	0
laurate	199.17	1.96241e+07	2.01144e+07	2.12806e+07	1.46823e+07	1.48243e+07	1.65287e+07	3.39455e+07	3.53444e+07	3.67012e+07	7.01604e+07	6.4657e+07	6.92656e+07
1[13C]laurate	200.174	2.64828e+06	2.70649e+06	2.73663e+06	1.83558e+06	1.93277e+06	2.27031e+06	4.6373e+06	4.81672e+06	5.06513e+06	9.69046e+06	9.00326e+06	9.44522e+06
2[13C]laurate	201.177	383351	419723	324429	205338	206606	253914	642242	600715	575387	982348	1.15253e+06	1.1342e+06
3[13C]laurate	202.18	13187	6365.25	17607.2	18525.6	0	22666.5	6390.59	22691.2	10279	0	156367	76370.4
4[13C]laurate	203.184	0	0	0	0	0	0	0	0	0	49133.5	45094.6	0
5[13C]laurate	204.187	0	0	0	0	0	0	0	0	0	0	0	0
6[13C]laurate	205.19	0	0	0	0	0	0	0	0	0	0	0	0
7[13C]laurate	206.194	0	0	0	0	0	0	0	0	0	0	0	0
8[13C]laurate	207.197	0	0	0	0	0	0	0	0	0	0	0	0
9[13C]laurate	208.201	0	0	0	0	0	0	0	0	0	0	0	0
10[13C]laurate	209.204	0	0	0	0	0	0	0	0	0	0	0	0
11[13C]laurate	210.207	0	0	0	0	0	0	0	0	0	0	0	0
12[13C]laurate	211.211	0	0	0	0	0	0	0	0	0	0	0	0
myristate	227.202	1.78256e+08	1.87858e+08	1.82563e+08	1.58082e+08	1.59577e+08	1.77278e+08	2.80979e+08	2.87351e+08	2.89349e+08	4.29646e+08	3.95018e+08	4.38529e+08
1[13C]myristate	228.205	2.75956e+07	2.90271e+07	2.79308e+07	2.45135e+07	2.43832e+07	2.75534e+07	4.28881e+07	4.40086e+07	4.50051e+07	6.62199e+07	6.21893e+07	6.953e+07
2[13C]myristate	229.208	2.73339e+06	3.04603e+06	2.98699e+06	2.37188e+06	2.32403e+06	2.72776e+06	4.53295e+06	5.00094e+06	4.66348e+06	8.42019e+06	7.2772e+06	8.35171e+06
3[13C]myristate	230.212	275586	283653	329873	245389	159609	227765	398598	413496	424145	642296	819497	1.10017e+06
4[13C]myristate	231.215	69070.9	125214	159513	27836.2	17111	123823	61250.2	162294	91650.2	254940	300365	413477
5[13C]myristate	232.218	16246.6	0	0	0	0	0	0	0	0	0	0	0
6[13C]myristate	233.222	0	0	0	0	0	0	0	0	0	0	0	0
7[13C]myristate	234.225	0	0	0	0	0	0	0	0	0	0	0	0
8[13C]myristate	235.228	0	0	0	0	0	0	0	0	0	0	0	0
9[13C]myristate	236.232	0	0	0	0	0	0	0	0	0	0	0	0
10[13C]myristate	237.235	0	0	0	0	0	0	0	0	0	0	0	0
11[13C]myristate	238.239	0	0	0	0	0	0	0	0	0	0	0	0
12[13C]myristate	239.242	0	0	0	0	0	0	0	0	0	0	0	0
13[13C]myristate	240.245	0	0	0	0	0	0	0	0	0	0	0	0
14[13C]myristate	241.249	0	0	0	0	0	0	0	0	0	0	0	0
palmitate	255.233	4.25949e+08	4.42909e+08	4.30878e+08	3.38476e+08	3.35653e+08	3.71599e+08	4.20248e+08	4.25092e+08	4.23161e+08	7.70339e+08	7.02926e+08	7.77058e+08
1[13C]palmitate	256.236	7.4219e+07	7.78263e+07	7.64495e+07	5.92944e+07	5.93276e+07	6.54961e+07	7.43371e+07	7.51563e+07	7.48398e+07	1.35713e+08	1.24328e+08	1.38453e+08
2[13C]palmitate	257.24	8.37084e+06	8.52443e+06	8.55935e+06	6.73509e+06	6.39916e+06	6.93676e+06	8.95261e+06	9.1651e+06	9.20566e+06	1.54072e+07	1.46243e+07	1.65619e+07
3[13C]palmitate	258.243	748823	763376	860682	514923	511436	614933	1.02648e+06	911698	926921	1.55332e+06	1.28571e+06	1.52869e+06
4[13C]palmitate	259.246	274125	389332	333908	118453	146933	158148	307798	296118	319413	562775	602728	654731
5[13C]palmitate	260.25	0	0	0	0	0	16625.4	0	0	0	0	0	0
6[13C]palmitate	261.253	0	0	0	0	0	0	0	0	0	0	0	0
7[13C]palmitate	262.256	0	0	0	0	0	0	0	0	0	0	0	0
8[13C]palmitate	263.26	0	0	0	0	0	0	0	0	0	0	0	0
9[13C]palmitate	264.263	0	0	0	0	0	0	0	0	0	0	0	0
10[13C]palmitate	265.266	0	0	0	0	0	0	0	0	0	0	0	0
11[13C]palmitate	266.27	0	0	0	0	0	0	0	0	0	0	0	0
12[13C]palmitate	267.273	0	0	0	0	0	0	0	0	0	0	0	0
13[13C]palmitate	268.277	0	0	0	0	0	0	0	0	0	0	0	0
14[13C]palmitate	269.28	0	0	0	0	0	0	0	0	0	0	0	0
15[13C]palmitate	270.283	0	0	0	0	0	0	0	0	0	0	0	0
16[13C]palmitate	271.287	0	0	0	0	0	0	0	0	0	0	0	0
UDP-D-glucuronate	579.027	126239	149647	123381	255076	289846	211135	252734	269553	292129	148804	196002	180034
1[13C]UDP-D-glucuronate	580.03	0	21112.4	0	34886.2	25334.4	13526.2	20608.4	36062.9	5587.64	0	0	41720.6
2[13C]UDP-D-glucuronate	581.034	4260.12	0	0	0	7647.72	0	0	0	8959.56	0	0	0
3[13C]UDP-D-glucuronate	582.037	0	0	0	0	0	0	0	0	0	0	0	0
4[13C]UDP-D-glucuronate	583.04	0	0	0	0	0	0	0	0	0	0	0	0
5[13C]UDP-D-glucuronate	584.044	0	0	0	0	0	0	0	0	0	0	0	0
6[13C]UDP-D-glucuronate	585.047	0	0	0	0	0	0	0	0	0	0	0	0
7[13C]UDP-D-glucuronate	586.05	0	0	0	0	0	0	0	0	0	0	0	0
8[13C]UDP-D-glucuronate	587.054	0	0	0	0	0	0	0	0	0	0	0	0
9[13C]UDP-D-glucuronate	588.057	0	0	0	0	0	0	0	0	0	0	0	0
10[13C]UDP-D-glucuronate	589.061	0	0	0	0	0	0	0	0	0	0	0	0
11[13C]UDP-D-glucuronate	590.064	0	0	0	0	0	0	0	0	0	0	0	0
12[13C]UDP-D-glucuronate	591.067	0	0	0	0	0	0	0	0	0	0	0	0
13[13C]UDP-D-glucuronate	592.071	0	0	0	0	0	0	0	0	0	0	0	0
14[13C]UDP-D-glucuronate	593.074	0	0	0	0	0	0	0	0	0	0	0	0
15[13C]UDP-D-glucuronate	594.077	0	0	0	0	0	0	0	0	0	0	0	0
Methylmalonate	117.019	1.57946e+08	1.5712e+08	1.58758e+08	2.02542e+08	2.04257e+08	1.96834e+08	2.35054e+08	2.3026e+08	2.36322e+08	2.59709e+08	2.48331e+08	2.54274e+08
1[13C]Methylmalonate	118.023	1.84284e+07	1.82883e+07	1.84461e+07	2.26743e+07	2.29034e+07	2.19575e+07	2.53938e+07	2.50516e+07	2.5491e+07	2.55705e+07	2.46515e+07	2.52741e+07
2[13C]Methylmalonate	119.026	7.32491e+06	7.36215e+06	7.42779e+06	8.27835e+06	8.50134e+06	8.11346e+06	9.17191e+06	9.0305e+06	9.09687e+06	8.55501e+06	8.10474e+06	8.40657e+06
3[13C]Methylmalonate	120.029	625199	652753	635223	583581	620183	586999	617214	604770	619910	591148	577161	595810
4[13C]Methylmalonate	121.033	35401.2	40329.6	26511.5	66065.7	43216.5	46981.1	76257.9	52882.9	54787.3	66497.2	49345.2	45106.2
5-oxoprolinate/L-1-Pyrroline-3-hydroxy-5-carboxylate	128.035	4.5064e+07	4.36456e+07	4.40849e+07	4.99076e+07	5.06412e+07	4.7761e+07	5.25895e+07	5.83669e+07	5.74764e+07	5.42191e+07	5.23292e+07	5.29597e+07
1[13C]5-oxoprolinate/L-1-Pyrroline-3-hydroxy-5-carboxylate	129.039	5.59516e+06	5.30855e+06	5.39337e+06	5.80026e+06	5.78697e+06	5.712e+06	5.75861e+06	6.53483e+06	6.37185e+06	5.50796e+06	5.26088e+06	5.31871e+06
2[13C]5-oxoprolinate/L-1-Pyrroline-3-hydroxy-5-carboxylate	130.042	1.92117e+06	1.95569e+06	1.89005e+06	1.96011e+06	1.96897e+06	1.86652e+06	1.92738e+06	2.07136e+06	2.01342e+06	1.54248e+06	1.44117e+06	1.45313e+06
3[13C]5-oxoprolinate/L-1-Pyrroline-3-hydroxy-5-carboxylate	131.045	267570	261881	244777	269441	287775	267724	218844	287024	329225	286010	308670	330875
4[13C]5-oxoprolinate/L-1-Pyrroline-3-hydroxy-5-carboxylate	132.049	0	0	10258.6	83307.2	35995.2	11746.4	31320	18687.7	0	0	0	13218.2
5[13C]5-oxoprolinate/L-1-Pyrroline-3-hydroxy-5-carboxylate	133.052	0	7331.57	0	0	0	0	0	0	0	0	0	0
L-4-hydroxyglutamic semialdehyde	146.046	2.83444e+08	2.76437e+08	2.84494e+08	3.52318e+08	3.48896e+08	3.26502e+08	3.46574e+08	4.0236e+08	4.19781e+08	3.07932e+08	3.24806e+08	2.50614e+08
1[13C]L-4-hydroxyglutamic semialdehyde	147.049	3.70034e+07	3.53463e+07	3.67909e+07	4.30168e+07	4.27155e+07	3.98074e+07	4.01197e+07	4.66814e+07	4.83492e+07	3.31327e+07	3.46409e+07	2.73457e+07
2[13C]L-4-hydroxyglutamic semialdehyde	148.053	1.32051e+07	1.29103e+07	1.35962e+07	1.4449e+07	1.4453e+07	1.33771e+07	1.28732e+07	1.46326e+07	1.52134e+07	9.89263e+06	1.04345e+07	8.04163e+06
3[13C]L-4-hydroxyglutamic semialdehyde	149.056	2.15849e+06	2.14298e+06	2.1614e+06	2.2237e+06	2.25374e+06	2.18222e+06	2.03309e+06	2.36024e+06	2.48659e+06	1.57199e+06	1.63373e+06	1.29423e+06
4[13C]L-4-hydroxyglutamic semialdehyde	150.059	237289	210903	227623	245552	253949	242998	185131	216300	216439	138129	139945	110597
5[13C]L-4-hydroxyglutamic semialdehyde	151.063	0	9236.68	0	9317.16	0	16420.6	0	0	0	0	0	0
L-arabinitol/xylitol/D-ribitol	151.061	1.90739e+07	1.75678e+07	1.8924e+07	2.40097e+07	2.53822e+07	2.62113e+07	2.58353e+07	2.44867e+07	2.65224e+07	7.40351e+07	7.40718e+07	6.68755e+07
1[13C]L-arabinitol/xylitol/D-ribitol	152.065	1.37413e+06	1.20943e+06	1.3116e+06	1.59987e+06	1.72171e+06	1.7815e+06	1.69539e+06	1.59853e+06	1.70999e+06	5.24665e+06	5.21971e+06	4.65274e+06
2[13C]L-arabinitol/xylitol/D-ribitol	153.068	339285	324015	350539	350926	352905	385072	370137	347033	356086	1.18454e+06	1.26171e+06	1.085e+06
3[13C]L-arabinitol/xylitol/D-ribitol	154.071	272309	256023	268673	259977	258137	292843	303717	290460	300882	843936	829872	779538
4[13C]L-arabinitol/xylitol/D-ribitol	155.075	55226.9	55184.5	60680.3	48193.4	47108.2	44655.3	35430.7	42980.3	35857.7	220186	187876	201819
5[13C]L-arabinitol/xylitol/D-ribitol	156.078	376649	342122	355644	335063	406470	397460	429133	424874	450743	1.2615e+06	1.19551e+06	1.1554e+06
L-2-aminoadipate(1-)	160.062	138176	137644	135487	123200	136725	126117	128434	149618	137589	155889	148441	146230
1[13C]L-2-aminoadipate(1-)	161.065	0	3576.95	1654.99	1757.43	0	0	0	0	1992.6	0	0	0
2[13C]L-2-aminoadipate(1-)	162.068	0	0	0	0	0	0	0	0	0	0	3368.6	2201.77
3[13C]L-2-aminoadipate(1-)	163.072	0	0	0	0	0	0	0	0	0	0	0	0
4[13C]L-2-aminoadipate(1-)	164.075	0	0	0	0	0	0	0	0	0	0	0	0
5[13C]L-2-aminoadipate(1-)	165.078	3961.61	5991.46	1640.81	2989.2	0	1572.19	1909.44	0	1488.84	3052.95	10629.8	0
6[13C]L-2-aminoadipate(1-)	166.082	2079.32	0	0	0	0	0	0	0	0	0	0	0
N-acetyl-L-aspartate/2-Amino-3-oxoadipate	174.041	2.79969e+07	3.01305e+07	3.95553e+07	4.07515e+07	3.62951e+07	3.71459e+07	4.62183e+07	4.934e+07	4.47432e+07	3.22537e+07	3.26447e+07	3.7255e+07
1[13C]N-acetyl-L-aspartate/2-Amino-3-oxoadipate	175.044	3.97278e+06	4.19677e+06	5.54822e+06	5.53801e+06	4.87849e+06	5.07647e+06	5.9578e+06	6.39002e+06	5.90329e+06	3.92792e+06	4.08944e+06	4.55278e+06
2[13C]N-acetyl-L-aspartate/2-Amino-3-oxoadipate	176.047	1.55448e+06	1.7478e+06	2.26558e+06	2.20852e+06	2.01804e+06	2.11657e+06	2.12786e+06	2.37877e+06	2.11174e+06	1.35988e+06	1.30049e+06	1.55266e+06
3[13C]N-acetyl-L-aspartate/2-Amino-3-oxoadipate	177.051	231703	255758	347785	335238	316772	281790	324558	334453	310343	186351	130431	157165
4[13C]N-acetyl-L-aspartate/2-Amino-3-oxoadipate	178.054	26229.3	31063.1	41732.6	35031.3	40046.4	40400.7	11042.2	16641.4	26438.5	15398.8	7418.99	0
5[13C]N-acetyl-L-aspartate/2-Amino-3-oxoadipate	179.058	0	0	0	0	0	0	0	0	0	0	0	0
6[13C]N-acetyl-L-aspartate/2-Amino-3-oxoadipate	180.061	220135	208953	224204	0	254006	270648	0	260234	275534	0	0	0
(2S3R)-3-hydroxybutane-123-tricarboxylate/2-methylcitrate	205.035	4.04968e+07	4.04442e+07	4.24397e+07	4.40209e+07	4.75493e+07	4.58697e+07	4.34837e+07	4.64436e+07	4.89793e+07	2.36987e+07	2.67974e+07	2.38699e+07
1[13C](2S3R)-3-hydroxybutane-123-tricarboxylate/2-methylcitrate	206.039	5.88272e+06	5.60637e+06	5.80144e+06	6.00779e+06	6.49413e+06	6.18318e+06	6.0052e+06	6.2196e+06	6.67645e+06	3.43342e+06	3.77622e+06	3.42404e+06
2[13C](2S3R)-3-hydroxybutane-123-tricarboxylate/2-methylcitrate	207.042	1.0931e+06	1.10812e+06	1.09189e+06	1.0418e+06	1.13304e+06	1.11051e+06	1.08891e+06	1.19304e+06	1.26017e+06	720882	807773	709719
3[13C](2S3R)-3-hydroxybutane-123-tricarboxylate/2-methylcitrate	208.045	189624	167761	218332	161063	156958	132556	164956	171732	233376	98113.6	100221	95287.1
4[13C](2S3R)-3-hydroxybutane-123-tricarboxylate/2-methylcitrate	209.049	0	9781.21	0	0	0	0	0	0	0	0	0	0
5[13C](2S3R)-3-hydroxybutane-123-tricarboxylate/2-methylcitrate	210.052	0	0	0	0	0	0	11946.4	0	0	0	0	0
6[13C](2S3R)-3-hydroxybutane-123-tricarboxylate/2-methylcitrate	211.055	0	0	0	0	0	0	0	0	0	0	0	0
7[13C](2S3R)-3-hydroxybutane-123-tricarboxylate/2-methylcitrate	212.059	12057.7	24338.6	11014.1	0	6896.34	19359.1	0	7076.52	17246.8	92720.5	88571.8	75284.3
trans-vaccenate/elaidate/oleate	281.249	2.25674e+08	2.40989e+08	2.37507e+08	1.82428e+08	1.81142e+08	1.9851e+08	3.20776e+08	3.2521e+08	3.13148e+08	9.75674e+08	8.87957e+08	1.00773e+09
1[13C]trans-vaccenate/elaidate/oleate	282.252	4.51665e+07	4.77913e+07	4.68766e+07	3.6196e+07	3.60379e+07	3.93301e+07	6.43588e+07	6.37872e+07	6.30248e+07	1.96923e+08	1.76125e+08	2.00162e+08
2[13C]trans-vaccenate/elaidate/oleate	283.255	0	0	1.08751e+06	0	811971	0	7.4629e+06	6.80129e+06	6.31177e+06	2.08841e+07	1.93797e+07	2.13597e+07
3[13C]trans-vaccenate/elaidate/oleate	284.259	0	0	75397.5	0	0	61704.3	228681	204540	48502.2	1.44738e+06	1.45018e+06	1.66018e+06
4[13C]trans-vaccenate/elaidate/oleate	285.262	0	20559.6	16538.8	0	8854.09	0	4043.09	39133.3	0	46801.4	0	0
5[13C]trans-vaccenate/elaidate/oleate	286.265	0	0	0	0	0	0	0	0	0	0	0	0
6[13C]trans-vaccenate/elaidate/oleate	287.269	0	0	0	0	0	0	0	0	0	0	0	0
7[13C]trans-vaccenate/elaidate/oleate	288.272	0	0	0	0	0	0	0	0	0	0	0	0
8[13C]trans-vaccenate/elaidate/oleate	289.275	0	0	0	0	0	0	0	0	0	0	0	0
9[13C]trans-vaccenate/elaidate/oleate	290.279	0	0	0	0	0	0	0	0	0	0	0	0
10[13C]trans-vaccenate/elaidate/oleate	291.282	0	0	0	0	0	0	0	0	0	0	0	0
11[13C]trans-vaccenate/elaidate/oleate	292.285	0	0	0	0	0	0	0	0	0	0	0	0
12[13C]trans-vaccenate/elaidate/oleate	293.289	0	0	0	0	0	0	0	0	0	0	0	0
13[13C]trans-vaccenate/elaidate/oleate	294.292	0	0	0	0	0	0	0	0	0	0	0	0
14[13C]trans-vaccenate/elaidate/oleate	295.296	0	0	0	0	0	0	0	0	0	0	0	0
15[13C]trans-vaccenate/elaidate/oleate	296.299	0	0	0	0	0	0	0	0	0	0	0	0
16[13C]trans-vaccenate/elaidate/oleate	297.302	0	0	0	0	0	0	0	0	0	0	0	0
17[13C]trans-vaccenate/elaidate/oleate	298.306	0	0	0	0	0	0	0	0	0	0	0	0
18[13C]trans-vaccenate/elaidate/oleate	299.309	0	0	0	0	0	0	0	0	0	0	0	0
arachidonate/eicosatetranoic acid	303.233	0	0	0	0	28219.5	16009.2	25048.4	0	0	0	9058.56	58564.1
1[13C]arachidonate/eicosatetranoic acid	304.236	0	0	0	0	0	0	0	0	0	0	0	0
2[13C]arachidonate/eicosatetranoic acid	305.24	0	0	0	0	0	0	0	0	0	0	0	0
3[13C]arachidonate/eicosatetranoic acid	306.243	0	0	0	0	0	0	0	0	0	0	0	0
4[13C]arachidonate/eicosatetranoic acid	307.246	0	0	0	0	0	0	0	0	0	0	0	0
5[13C]arachidonate/eicosatetranoic acid	308.25	0	0	0	0	0	0	0	0	0	0	0	0
6[13C]arachidonate/eicosatetranoic acid	309.253	0	0	0	0	0	0	0	0	0	0	0	0
7[13C]arachidonate/eicosatetranoic acid	310.256	0	0	0	0	0	0	0	0	0	0	0	0
8[13C]arachidonate/eicosatetranoic acid	311.26	166014	145908	229822	152703	102874	137780	86613.3	73153.3	97187	0	0	0
9[13C]arachidonate/eicosatetranoic acid	312.263	10464.6	15936.5	0	0	0	0	0	0	0	0	0	0
10[13C]arachidonate/eicosatetranoic acid	313.266	0	0	0	0	0	0	0	0	0	0	0	0
11[13C]arachidonate/eicosatetranoic acid	314.27	0	0	0	0	0	0	0	0	0	0	0	0
12[13C]arachidonate/eicosatetranoic acid	315.273	0	0	0	0	0	0	0	0	0	0	0	0
13[13C]arachidonate/eicosatetranoic acid	316.277	0	0	0	0	0	0	0	0	0	0	0	0
14[13C]arachidonate/eicosatetranoic acid	317.28	0	0	0	0	0	0	0	0	0	0	0	0
15[13C]arachidonate/eicosatetranoic acid	318.283	0	0	0	0	0	0	0	0	0	0	0	0
16[13C]arachidonate/eicosatetranoic acid	319.287	0	0	0	0	0	0	0	0	0	0	0	0
17[13C]arachidonate/eicosatetranoic acid	320.29	0	0	0	0	0	0	0	0	0	0	0	0
18[13C]arachidonate/eicosatetranoic acid	321.293	0	0	0	0	0	0	0	0	0	0	0	0
19[13C]arachidonate/eicosatetranoic acid	322.297	0	0	0	0	0	0	0	0	0	0	0	0
20[13C]arachidonate/eicosatetranoic acid	323.3	0	0	0	0	0	0	0	0	0	0	0	0
UDP-glucose/UDP-D-galactose	565.048	1.09371e+06	986415	1.11854e+06	1.58531e+06	1.52355e+06	1.387e+06	1.33108e+06	1.46064e+06	1.6503e+06	560098	621613	689243
UDP-glucose/UDP-D-galactose	566.051	270389	263410	298663	373335	354969	319440	284430	332557	362615	92246.9	125825	148422
UDP-glucose/UDP-D-galactose	567.054	111661	128103	123281	136167	165890	135007	116261	176052	136237	17653	31121.6	59838.2
UDP-glucose/UDP-D-galactose	568.058	87465.3	94899.2	95003.5	92323.5	114975	76617.2	94376	103242	113056	16841.2	14662.3	47982
UDP-glucose/UDP-D-galactose	569.061	6689.6	0	33890.3	34115.2	16253.1	14275.6	37440.1	30226	24062.6	10303.8	0	0
UDP-glucose/UDP-D-galactose	570.065	0	0	13336.3	0	0	0	0	16603.9	0	0	0	0
UDP-glucose/UDP-D-galactose	571.068	94198.6	76020.2	103004	60423.4	81665.6	71225.4	119551	123528	107163	9551.16	0	10965.8
UDP-glucose/UDP-D-galactose	572.071	0	0	0	0	0	0	0	0	0	0	0	0
UDP-glucose/UDP-D-galactose	573.075	0	0	0	0	0	0	0	0	0	0	0	0
UDP-glucose/UDP-D-galactose	574.078	0	0	0	0	0	0	0	0	0	0	0	0
UDP-glucose/UDP-D-galactose	575.081	0	0	0	0	0	0	0	0	0	0	0	0
UDP-glucose/UDP-D-galactose	576.085	0	0	0	0	0	0	0	0	0	0	0	0
UDP-glucose/UDP-D-galactose	577.088	0	0	0	0	0	0	0	0	0	0	0	0
UDP-glucose/UDP-D-galactose	578.091	9527.64	0	0	0	0	0	4743.27	0	4313.23	6006.04	0	0
UDP-glucose/UDP-D-galactose	579.095	0	0	3599.95	0	0	0	0	0	0	0	0	0
UDP-glucose/UDP-D-galactose	580.098	0	0	0	0	0	0	0	0	0	0	0	0
UDP-N-acetyl-D-galactosamine/UDP-N-acetyl-alpha-D-glucosamine	606.074	6.16963e+06	6.15744e+06	7.93023e+06	9.14384e+06	8.20695e+06	7.45924e+06	7.69332e+06	7.65124e+06	8.69315e+06	4.19324e+06	5.09543e+06	5.18964e+06
1[13C]UDP-N-acetyl-D-galactosamine/UDP-N-acetyl-alpha-D-glucosamine	607.078	1.43346e+06	1.44311e+06	1.80115e+06	2.0997e+06	1.86645e+06	1.72989e+06	1.79813e+06	1.77945e+06	1.91212e+06	1.00487e+06	1.19034e+06	1.21852e+06
2[13C]UDP-N-acetyl-D-galactosamine/UDP-N-acetyl-alpha-D-glucosamine	608.081	520996	503457	694195	726711	709481	599225	625635	657522	728513	392709	483522	489158
3[13C]UDP-N-acetyl-D-galactosamine/UDP-N-acetyl-alpha-D-glucosamine	609.084	263411	310784	378240	390904	353154	285619	317137	331101	326273	282850	284579	311227
4[13C]UDP-N-acetyl-D-galactosamine/UDP-N-acetyl-alpha-D-glucosamine	610.088	106068	78485.9	112810	114083	105694	82085.1	94437.7	98051.3	119453	77174.8	79895.1	123983
5[13C]UDP-N-acetyl-D-galactosamine/UDP-N-acetyl-alpha-D-glucosamine	611.091	34676.4	43858	57510.4	51345.3	31529.4	57022.4	37571.8	36273.8	38454.8	36458.8	25661.7	25336
6[13C]UDP-N-acetyl-D-galactosamine/UDP-N-acetyl-alpha-D-glucosamine	612.094	168876	143006	171459	181842	122566	139499	147815	110283	174425	87629.1	72193.7	100091
7[13C]UDP-N-acetyl-D-galactosamine/UDP-N-acetyl-alpha-D-glucosamine	613.098	0	0	12641.2	0	10661.7	13098	5367.47	9877.52	9566.3	0	0	4882
8[13C]UDP-N-acetyl-D-galactosamine/UDP-N-acetyl-alpha-D-glucosamine	614.101	0	4693.31	0	0	0	0	0	0	0	0	0	0
9[13C]UDP-N-acetyl-D-galactosamine/UDP-N-acetyl-alpha-D-glucosamine	615.104	0	0	0	0	0	0	0	0	0	0	0	0
10[13C]UDP-N-acetyl-D-galactosamine/UDP-N-acetyl-alpha-D-glucosamine	616.108	0	0	0	0	0	0	0	0	0	0	0	0
11[13C]UDP-N-acetyl-D-galactosamine/UDP-N-acetyl-alpha-D-glucosamine	617.111	0	0	0	0	0	0	0	0	0	0	0	0
12[13C]UDP-N-acetyl-D-galactosamine/UDP-N-acetyl-alpha-D-glucosamine	618.115	0	0	0	0	0	0	0	0	0	0	0	0
13[13C]UDP-N-acetyl-D-galactosamine/UDP-N-acetyl-alpha-D-glucosamine	619.118	0	0	0	6504.61	0	0	0	0	0	0	0	0
14[13C]UDP-N-acetyl-D-galactosamine/UDP-N-acetyl-alpha-D-glucosamine	620.121	0	0	0	0	0	0	0	0	0	0	0	0
15[13C]UDP-N-acetyl-D-galactosamine/UDP-N-acetyl-alpha-D-glucosamine	621.125	0	0	0	0	0	0	0	0	0	0	0	0
16[13C]UDP-N-acetyl-D-galactosamine/UDP-N-acetyl-alpha-D-glucosamine	622.128	0	0	0	0	0	0	0	0	0	0	0	0
17[13C]UDP-N-acetyl-D-galactosamine/UDP-N-acetyl-alpha-D-glucosamine	623.131	0	0	0	0	0	0	0	0	0	0	0	0
L-isoleucine/L-leucine	130.087	4.33059e+08	4.1998e+08	4.36454e+08	5.43675e+08	5.72553e+08	5.77154e+08	7.4425e+08	7.128e+08	7.89007e+08	1.32984e+09	1.3535e+09	1.26266e+09
1[13C]L-isoleucine/L-leucine	131.091	2.84329e+07	2.7564e+07	2.86495e+07	3.57194e+07	3.7461e+07	3.82002e+07	4.91069e+07	4.67052e+07	5.20061e+07	8.80166e+07	9.01929e+07	8.3328e+07
2[13C]L-isoleucine/L-leucine	132.094	796740	736170	782764	905588	966926	947470	1.28885e+06	1.19037e+06	1.33735e+06	2.32421e+06	2.33414e+06	2.19694e+06
3[13C]L-isoleucine/L-leucine	133.097	0	0	0	0	0	0	0	0	0	0	0	0
4[13C]L-isoleucine/L-leucine	134.101	0	0	0	0	0	0	0	0	0	0	0	0
5[13C]L-isoleucine/L-leucine	135.104	0	0	0	0	0	0	0	0	0	0	0	0
6[13C]L-isoleucine/L-leucine	136.107	0	0	0	0	0	0	0	0	0	0	0	0
Carbamoyl phosphate	139.975	0	0	0	0	0	0	0	0	0	0	0	0
1[13C]Carbamoyl phosphate	140.979	0	0	0	0	0	0	0	0	0	0	0	0
glyoxylate	72.9931	0	16319.3	20369	17651.2	0	13212.6	0	0	0	0	26816.4	61651.9
1[13C]glyoxylate	73.9964	0	0	0	0	0	1631.02	0	0	0	0	0	0
2[13C]glyoxylate	74.9998	0	0	0	0	0	0	0	0	0	0	3436.97	0
myo-inositol	179.056	3.49619e+07	3.1969e+07	3.26484e+07	4.25861e+07	3.91207e+07	4.73427e+07	4.69494e+07	4.53711e+07	4.46324e+07	2.65842e+07	3.65212e+07	3.50439e+07
1[13C]myo-inositol	180.059	2.6644e+06	2.58618e+06	2.62353e+06	3.2675e+06	3.05301e+06	3.70964e+06	3.52942e+06	3.50478e+06	3.43441e+06	2.12617e+06	2.98089e+06	2.76161e+06
2[13C]myo-inositol	181.063	327701	283735	284879	280618	175252	256982	292579	318869	218327	202833	264871	383762
3[13C]myo-inositol	182.066	508599	472160	434103	487411	466647	623002	491055	501653	446375	409672	636515	634033
4[13C]myo-inositol	183.07	78236.5	53392.3	61462.1	51334.7	83050.9	87451.9	102077	60874.3	22124	75360.4	106798	126281
5[13C]myo-inositol	184.073	56348.7	22810.2	30256	29119.1	24921.9	45038.4	12712.6	0	43367.8	38309.8	77678.7	59022
6[13C]myo-inositol	185.076	489864	445621	440227	483363	384954	551971	525744	584147	511578	710561	888434	830416
uridine	243.062	4.45946e+07	4.359e+07	4.3271e+07	4.95075e+07	5.07336e+07	5.06034e+07	5.85327e+07	5.77417e+07	5.51859e+07	8.93852e+07	8.25784e+07	8.32997e+07
1[13C]uridine	244.066	4.84881e+06	4.65872e+06	4.58307e+06	5.29338e+06	5.42759e+06	5.37494e+06	6.14901e+06	5.97538e+06	5.84153e+06	9.79032e+06	9.14964e+06	9.21634e+06
2[13C]uridine	245.069	218317	365614	372697	404925	189353	146663	265600	151600	278620	902562	949959	1.2095e+06
3[13C]uridine	246.072	165773	183248	118492	193803	116311	120450	207317	196008	242992	573034	542351	528308
4[13C]uridine	247.076	0	0	6709.77	5050.63	0	0	0	19536.5	0	34760.9	33644.7	66684.2
5[13C]uridine	248.079	18120.3	9979.96	10698.2	16904	9220.8	24959.8	3447.97	10991.4	9003.46	42573.9	43504.2	39155.5
6[13C]uridine	249.082	0	0	0	0	0	0	0	0	0	0	0	0
7[13C]uridine	250.086	0	0	0	0	0	0	0	0	0	0	0	0
8[13C]uridine	251.089	0	0	0	0	0	0	0	0	0	0	0	0
9[13C]uridine	252.092	0	0	0	0	0	0	0	0	0	0	0	0
uracil	111.02	1.35313e+07	1.38214e+07	1.37926e+07	1.64617e+07	1.67387e+07	1.66196e+07	1.96057e+07	2.03236e+07	2.05576e+07	4.47925e+07	4.55109e+07	4.43309e+07
1[13C]uracil	112.023	813449	845772	813229	888292	908212	921998	1.10461e+06	1.10859e+06	1.18712e+06	2.4827e+06	2.5366e+06	2.38005e+06
2[13C]uracil	113.027	56893.8	55814.5	55065.9	39903.7	56681.3	51501.8	58561.6	60559.3	66016.1	116893	133054	112112
3[13C]uracil	114.03	4611.06	0	0	0	0	0	4260.96	7045.24	1894.33	6066.24	10093.7	0
4[13C]uracil	115.033	0	0	0	0	0	0	0	0	0	0	0	0
IMP	347.04	8.30507e+06	8.38535e+06	8.54241e+06	8.47595e+06	8.23627e+06	8.06662e+06	9.1742e+06	1.0726e+07	1.13636e+07	1.04786e+07	1.2416e+07	9.62359e+06
1[13C]IMP	348.043	1.21062e+06	1.31269e+06	1.33616e+06	1.33217e+06	1.33947e+06	1.1401e+06	1.4359e+06	1.5851e+06	1.71125e+06	1.28295e+06	1.61182e+06	1.12903e+06
2[13C]IMP	349.047	368215	360786	377356	382578	405802	362434	418695	422419	439866	337516	385988	319034
3[13C]IMP	350.05	6.25321e+06	6.29371e+06	7.48335e+06	8.25335e+06	7.26827e+06	7.12514e+06	7.18796e+06	7.7397e+06	8.072e+06	3.94912e+06	4.1039e+06	4.21099e+06
4[13C]IMP	351.053	854094	1.0793e+06	1.19395e+06	1.19407e+06	1.06661e+06	1.02232e+06	1.04202e+06	1.08442e+06	1.09629e+06	486004	489819	504922
5[13C]IMP	352.057	107447	107016	37892.5	49222.9	72246.6	26930.2	81811.4	46910.6	59303.7	18774.9	37712.2	5315.88
6[13C]IMP	353.06	276916	284926	283073	284892	287704	217016	230390	229615	233732	20214	0	0
7[13C]IMP	354.063	0	0	0	0	0	0	0	0	0	0	0	0
8[13C]IMP	355.067	273395	153548	65627.3	22669.5	106369	36417.3	0	0	13374.5	10360.9	16846.9	0
9[13C]IMP	356.07	0	0	0	0	0	0	0	0	0	0	0	0
10[13C]IMP	357.073	0	0	0	0	0	0	0	0	0	0	0	0
ATP	505.989	706243	1.11625e+06	1.2055e+06	995980	1.1759e+06	1.18786e+06	1.16271e+06	1.45529e+06	1.3668e+06	98956.5	189551	186644
1[13C]-ATP	506.992	61527.1	120617	115155	116612	127918	157923	142029	163332	217618	0	0	0
2[13C]-ATP	507.996	0	0	26301.1	4432.56	11185.9	0	14811.2	0	5268.6	0	0	0
3[13C]-ATP	508.999	0	0	0	0	0	0	0	0	0	0	0	0
4[13C]-ATP	510.002	0	0	0	0	0	0	0	0	0	0	0	0
5[13C]-ATP	511.006	0	0	0	0	0	0	0	0	0	0	0	0
6[13C]-ATP	512.009	0	0	0	0	0	0	0	0	0	0	0	0
7[13C]-ATP	513.012	0	0	0	0	0	0	0	0	0	0	0	0
8[13C]-ATP	514.016	0	0	0	0	0	0	0	0	0	0	0	0
9[13C]-ATP	515.019	0	0	0	0	0	0	0	0	0	0	0	0
10[13C]-ATP	516.023	0	0	0	0	0	0	0	0	0	0	0	0
AMP	346.056	3.68411e+07	3.50422e+07	3.89494e+07	4.84411e+07	4.64185e+07	4.43252e+07	4.65956e+07	5.17287e+07	5.58481e+07	3.03947e+07	3.14674e+07	3.13696e+07
1[13C]AMP	347.059	4.67187e+06	4.63642e+06	5.03155e+06	6.04636e+06	5.8949e+06	5.50576e+06	5.99517e+06	6.61675e+06	6.92785e+06	3.48255e+06	3.18278e+06	3.56095e+06
2[13C]AMP	348.062	954850	1.08146e+06	1.05262e+06	1.26862e+06	1.19497e+06	1.17198e+06	1.26752e+06	1.3814e+06	1.34545e+06	565632	613503	733403
3[13C]AMP	349.066	284423	331902	355756	356416	303415	300199	313573	371856	413506	270172	298360	300722
4[13C]AMP	350.069	4829.35	18714	0	6648.27	0	3742.92	9316.2	0	0	0	14949.9	16740.8
5[13C]AMP	351.073	29360.5	3263.56	15894.8	18310.3	0	0	11217.7	18968.9	19937.8	0	6246.07	0
6[13C]AMP	352.076	0	0	0	0	19060.9	0	0	0	0	0	0	0
7[13C]AMP	353.079	136016	70278	0	92500.1	69781.2	0	34044.1	48231.9	115366	0	0	0
8[13C]AMP	354.083	7288.73	0	0	0	0	0	12165.7	22296.8	7697.04	0	0	0
9[13C]AMP	355.086	42177.8	25366.5	88786.9	60341.7	33034.3	23382.7	53978.4	34500.9	33249	0	62936.2	35197.8
10[13C]AMP	356.089	0	0	0	0	0	9061.96	0	0	0	0	0	0
UMP	323.029	9.46787e+06	9.36604e+06	9.6016e+06	1.35653e+07	1.33014e+07	1.24788e+07	1.25417e+07	1.40916e+07	1.47586e+07	1.21658e+07	1.25046e+07	1.26907e+07
1[13C]-UMP	324.032	962993	1.0495e+06	1.08375e+06	1.43722e+06	1.43439e+06	1.40699e+06	1.30839e+06	1.47631e+06	1.61047e+06	1.38185e+06	1.43047e+06	1.4787e+06
2[13C]-UMP	325.036	561560	486087	610788	698321	608190	477050	406524	480973	691865	402883	505437	426989
3[13C]-UMP	326.039	321788	335674	370126	457989	426628	363473	387779	466074	479877	173424	145722	136612
4[13C]-UMP	327.043	81872.6	75632.6	37357.4	55983.8	64580	43834.9	32671.9	87341.6	92010.8	0	13527.5	8293.56
5[13C]-UMP	328.046	92823.5	54984.1	19024.6	27902.8	21121.5	42923	60175.6	29789.1	79001.6	21449.9	16546.6	0
6[13C]-UMP	329.049	4081.14	0	0	8485.8	0	0	0	0	0	17209.2	34850.1	16150
7[13C]-UMP	330.053	4616.07	11778.4	16252.9	0	0	0	22300	12556	0	24132	42906.6	6187.27
8[13C]-UMP	331.056	0	0	9588.24	0	11942.9	0	7886.16	0	8155.39	68280.1	30258.2	40581.2
9[13C]-UMP	332.059	4630.32	0	0	0	0	0	0	0	0	0	0	0
CTP(4-)	481.977	0	0	0	0	0	0	0	0	0	0	0	0
1[13C]CTP(4-)	482.981	0	0	0	0	0	0	0	0	0	0	0	0
2[13C]CTP(4-)	483.984	0	0	0	0	0	0	0	0	0	0	0	0
3[13C]CTP(4-)	484.987	0	0	0	0	0	0	0	0	0	0	0	0
4[13C]CTP(4-)	485.991	0	0	0	0	0	0	0	0	0	0	0	0
5[13C]CTP(4-)	486.994	0	0	0	0	0	0	0	0	0	0	0	0
6[13C]CTP(4-)	487.997	0	0	0	0	0	0	0	0	0	0	0	0
7[13C]CTP(4-)	489.001	0	0	0	0	0	0	0	0	0	0	0	0
8[13C]CTP(4-)	490.004	0	0	0	0	0	0	0	0	0	0	0	0
9[13C]CTP(4-)	491.007	0	0	0	0	0	0	0	0	0	0	0	0
UTP(4-)	482.961	13181.3	13156.3	29998.9	17231.7	7604.36	32355.4	17793.4	22792.1	26339.8	0	0	0
1[13C]UTP(4-)	483.965	0	0	0	0	0	0	0	0	0	0	0	0
2[13C]UTP(4-)	484.968	0	0	0	0	0	0	0	0	0	0	0	0
3[13C]UTP(4-)	485.971	0	0	0	0	0	0	0	0	0	0	0	0
4[13C]UTP(4-)	486.975	0	0	0	0	0	0	0	0	0	0	0	0
5[13C]UTP(4-)	487.978	0	0	0	0	0	0	0	0	0	0	0	0
6[13C]UTP(4-)	488.981	0	0	0	0	0	0	0	0	0	0	0	0
7[13C]UTP(4-)	489.985	0	0	0	0	0	0	0	0	0	0	0	0
8[13C]UTP(4-)	490.988	0	0	0	0	0	0	0	0	0	0	0	0
9[13C]UTP(4-)	491.991	0	0	0	0	0	0	0	0	0	0	0	0
citrate/isocitrate	191.02	7.90588e+07	8.72614e+07	8.36889e+07	1.13672e+08	1.26143e+08	1.3557e+08	1.17822e+08	1.34803e+08	1.35467e+08	9.76272e+07	9.63438e+07	1.04362e+08
1[13C]citrate/isocitrate	192.023	1.00499e+07	1.10827e+07	1.07746e+07	1.44495e+07	1.58412e+07	1.72562e+07	1.49689e+07	1.74559e+07	1.70017e+07	1.32024e+07	1.31814e+07	1.39536e+07
2[13C]citrate/isocitrate	193.026	2.35659e+06	2.61693e+06	2.36097e+06	3.73296e+06	4.20947e+06	4.37341e+06	4.07045e+06	4.48828e+06	4.65988e+06	4.12812e+06	3.79647e+06	4.30052e+06
3[13C]citrate/isocitrate	194.03	1.35098e+06	1.37983e+06	1.34923e+06	1.68499e+06	1.99304e+06	2.07298e+06	2.0198e+06	2.37402e+06	2.22396e+06	1.75921e+06	1.86782e+06	1.85383e+06
4[13C]citrate/isocitrate	195.033	34413	0	23685	123806	138042	119052	116166	134949	126517	94604.4	114283	115395
5[13C]citrate/isocitrate	196.036	11429.5	75054.6	15061.3	214107	169083	183146	198049	180419	215304	256656	182852	201370
6[13C]citrate/isocitrate	197.04	0	0	0	0	3461.71	0	0	0	0	0	0	0
cis-aconitate	173.009	1.35425e+06	1.47486e+06	1.51079e+06	1.92304e+06	2.07185e+06	2.07502e+06	2.06264e+06	2.03744e+06	1.91608e+06	1.17707e+06	1.33507e+06	1.11434e+06
1[13C]cis-aconitate	174.012	106318	154975	114281	218983	207026	208981	172680	200944	161201	42204.9	64223.3	51975.9
2[13C]cis-aconitate	175.016	6704.73	0	0	4248.23	0	5686.04	0	0	0	0	0	0
3[13C]cis-aconitate	176.019	6551.75	5971.64	12859.8	9940.22	9067.8	4647.26	4490.01	7528.95	11510.8	0	0	0
4[13C]cis-aconitate	177.023	0	0	0	0	0	0	0	0	0	0	0	0
5[13C]cis-aconitate	178.026	0	0	0	0	0	0	0	0	0	0	0	0
6[13C]cis-aconitate	179.029	0	0	0	0	0	0	0	0	0	0	0	0
2-oxoglutarate(2-)	145.014	3.41212e+07	3.74062e+07	3.51039e+07	1.04308e+07	1.04231e+07	1.00422e+07	1.61879e+07	1.56942e+07	1.56532e+07	1.26794e+07	1.32117e+07	1.44958e+07
1[13C]2-oxoglutarate(2-)	146.018	3.718e+06	4.13921e+06	3.82758e+06	1.23315e+06	1.29833e+06	1.23426e+06	2.00434e+06	1.90748e+06	1.86522e+06	1.57197e+06	1.63878e+06	1.87237e+06
2[13C]2-oxoglutarate(2-)	147.021	1.08108e+06	1.20589e+06	1.10835e+06	443661	452047	432084	675786	659706	658036	572977	608806	689948
3[13C]2-oxoglutarate(2-)	148.024	49049.4	5844.7	14771.3	21510.9	0	7217.76	21331	42170	0	14830.6	11671.3	6011.34
4[13C]2-oxoglutarate(2-)	149.028	0	3089.02	0	0	0	0	0	0	0	0	0	4163.73
5[13C]2-oxoglutarate(2-)	150.031	0	0	0	0	0	0	0	0	0	0	3300.1	0
succinate(2-)	117.019	2.76268e+08	2.62536e+08	2.66289e+08	2.09973e+08	2.13459e+08	2.05951e+08	2.41698e+08	2.40903e+08	2.46444e+08	1.65376e+08	1.63803e+08	1.65899e+08
1[13C]succinate(2-)	118.023	2.71126e+07	2.60063e+07	2.64245e+07	2.34571e+07	2.38843e+07	2.29221e+07	2.60809e+07	2.62002e+07	2.65436e+07	1.9272e+07	1.89985e+07	1.92184e+07
2[13C]succinate(2-)	119.026	9.10233e+06	8.5671e+06	8.78517e+06	8.55941e+06	8.85371e+06	8.48326e+06	9.4191e+06	9.44094e+06	9.50424e+06	7.63797e+06	7.66047e+06	7.73887e+06
3[13C]succinate(2-)	120.029	597732	591352	599982	589493	636643	604471	617406	610009	623718	638639	672562	646277
4[13C]succinate(2-)	121.033	104996	78020.8	69315.4	71929.7	51620.1	49083.2	78089.8	63855.5	79600.8	41021.7	47506.3	30276.3
Fumarate	115.004	8.85724e+06	9.30262e+06	1.00497e+07	9.73364e+06	1.00283e+07	9.57815e+06	8.87856e+06	9.59356e+06	9.58475e+06	5.82194e+06	5.98669e+06	6.0587e+06
1[13C]Fumarate	116.007	939186	942017	941626	891529	909311	846359	749233	785419	834115	373126	424282	386970
2[13C]Fumarate	117.01	143194	176977	210345	138317	157401	162578	113881	94982.9	100057	25208.8	14459.3	20661.9
3[13C]Fumarate	118.014	39153.7	32873.1	41841.1	13331.2	15822.3	8130.78	6005.72	10784.3	20378.2	0	0	0
4[13C]Fumarate	119.017	9.38084e+06	8.9819e+06	8.92109e+06	8.97865e+06	8.9488e+06	9.06649e+06	8.65111e+06	8.78776e+06	8.92106e+06	8.62022e+06	8.49482e+06	8.39439e+06
glycine	74.0247	0	0	0	0	0	0	0	0	0	0	0	0
1[13C]glycine	75.0281	0	0	0	0	0	0	0	0	0	0	0	0
2[13C]glycine	76.0314	0	0	0	0	0	0	0	0	0	0	0	0
(S)-malate(2-)	133.014	4.47731e+07	4.64628e+07	4.55902e+07	7.34179e+07	7.67134e+07	7.54862e+07	6.63312e+07	7.32726e+07	7.6808e+07	6.76235e+07	7.02325e+07	7.98593e+07
1[13C](S)-malate(2-)	134.018	3.63865e+06	3.84077e+06	3.77917e+06	7.37601e+06	7.62659e+06	7.52191e+06	6.11256e+06	6.92855e+06	7.22388e+06	7.49299e+06	7.63179e+06	8.62302e+06
2[13C](S)-malate(2-)	135.021	908013	886124	859075	2.06616e+06	2.04587e+06	2.0461e+06	1.64025e+06	1.98716e+06	1.84621e+06	2.18542e+06	2.29046e+06	2.58866e+06
3[13C](S)-malate(2-)	136.024	182369	194876	150572	473921	519462	500879	410355	405522	486989	692988	721642	857968
4[13C](S)-malate(2-)	137.028	39964	18216.5	36440.3	54920.5	56066.4	48509.3	32290.3	12526.5	33895.8	90448.6	69376.2	42540
L-glutamate(1-)	146.046	3.12218e+08	3.01171e+08	3.22101e+08	3.95778e+08	3.93621e+08	3.61956e+08	3.89733e+08	4.49667e+08	4.76726e+08	4.93621e+08	4.69082e+08	4.74597e+08
1[13C]L-glutamate(1-)	147.049	4.07962e+07	3.86842e+07	4.16939e+07	4.84219e+07	4.81694e+07	4.41969e+07	4.51069e+07	5.22048e+07	5.50027e+07	5.32559e+07	5.01616e+07	5.16404e+07
2[13C]L-glutamate(1-)	148.053	1.45764e+07	1.40079e+07	1.53104e+07	1.63271e+07	1.63187e+07	1.49132e+07	1.44619e+07	1.64085e+07	1.72709e+07	1.57976e+07	1.50222e+07	1.53486e+07
3[13C]L-glutamate(1-)	149.056	2.33549e+06	2.30931e+06	2.46654e+06	2.52489e+06	2.5248e+06	2.38751e+06	2.28161e+06	2.59523e+06	2.84403e+06	2.52145e+06	2.34998e+06	2.44746e+06
4[13C]L-glutamate(1-)	150.059	254919	214340	234238	257205	273632	245488	198969	223091	216439	197633	199339	201847
5[13C]L-glutamate(1-)	151.063	0	9236.68	0	9317.16	0	16420.6	0	0	0	0	0	0
D-glucose	179.056	4.26753e+07	4.28984e+07	5.24462e+07	7.45593e+07	6.80699e+07	6.76423e+07	7.58006e+07	7.97854e+07	7.72736e+07	1.34439e+08	1.2915e+08	1.37885e+08
1[13C]D-glucose	180.059	3.27972e+06	3.37545e+06	4.11166e+06	5.50956e+06	4.97237e+06	4.90916e+06	5.3118e+06	5.60047e+06	5.47209e+06	1.03126e+07	9.75531e+06	1.02559e+07
2[13C]D-glucose	181.063	168493	270984	176727	351579	278378	282709	264205	199548	250087	1.17726e+06	1.20852e+06	1.21136e+06
3[13C]D-glucose	182.066	1.57427e+06	1.55648e+06	1.88179e+06	1.82025e+06	1.60051e+06	1.60469e+06	1.55792e+06	1.62345e+06	1.54808e+06	3.74757e+06	3.66035e+06	3.91018e+06
4[13C]D-glucose	183.07	290273	254705	335523	316339	276794	273489	315607	295328	300749	643345	582507	653744
5[13C]D-glucose	184.073	845875	901248	1.04996e+06	1.20356e+06	1.10332e+06	1.07392e+06	1.604e+06	1.57482e+06	1.60845e+06	2.34382e+06	2.46391e+06	2.44554e+06
6[13C]D-glucose	185.076	1.19758e+07	1.17894e+07	1.36894e+07	1.65451e+07	1.60557e+07	1.62674e+07	2.46702e+07	2.29951e+07	2.37943e+07	3.42136e+07	3.74306e+07	3.54078e+07
G6P or F6P	259.022	2.03473e+07	1.98471e+07	2.10135e+07	2.23762e+07	2.50222e+07	2.30745e+07	2.36926e+07	2.66083e+07	2.85647e+07	2.35303e+07	2.43681e+07	2.30975e+07
1[13C]C6H13O9P(13)	260.026	2.04918e+06	2.0596e+06	2.11634e+06	2.09478e+06	2.34129e+06	2.1483e+06	2.15227e+06	2.44115e+06	2.57093e+06	2.03543e+06	2.09797e+06	2.02497e+06
2[13C]C6H13O9P(13)	261.029	673059	558189	720499	550985	609060	559596	515071	645776	568390	440065	247409	234679
3[13C]C6H13O9P(13)	262.032	1.05685e+06	1.06045e+06	1.1352e+06	779765	976503	841959	870545	939866	1.0815e+06	735783	676147	718569
4[13C]C6H13O9P(13)	263.036	232635	233687	254462	198920	205598	216262	199469	250778	282208	164619	165653	150755
5[13C]C6H13O9P(13)	264.039	143497	128132	164928	140687	114811	97997.5	138179	160060	202812	38531.6	56684.4	30831.3
6[13C]C6H13O9P(13)	265.043	1.87597e+06	1.81358e+06	1.96478e+06	1.41843e+06	1.57972e+06	1.46279e+06	1.79623e+06	2.11257e+06	2.21952e+06	670390	632677	586457
Fructose-1,6-bisphosphate	338.989	224409	279175	219625	169135	174785	211839	190034	190217	170939	76644.7	158623	85281.8
1[13C]C6H14O12P2(7)	339.992	0	0	8870.88	0	0	4827.48	0	0	0	0	10144.9	4185.59
2[13C]C6H14O12P2(7)	340.995	0	4422.1	0	0	0	0	0	0	0	0	0	0
3[13C]C6H14O12P2(7)	341.999	0	0	0	0	0	0	0	0	0	0	0	0
4[13C]C6H14O12P2(7)	343.002	0	0	0	5146.44	5571.48	9063.89	5717.28	0	0	0	0	0
5[13C]C6H14O12P2(7)	344.006	0	0	0	0	6011.87	0	3133.89	0	9437.16	5168.46	13233.7	0
6[13C]C6H14O12P2(7)	345.009	33712.7	29684.8	35484.3	43723.3	12238	20307.3	12381.4	54916	57943	10693.1	14205	0
Dihydroxyacetone phosphate	168.991	362809	390109	412630	389823	410699	365546	399845	426311	455952	297527	326992	244552
1[13C]Dihydroxyacetone phosphate	169.994	0	0	0	0	0	9627.72	11055.5	0	0	0	0	0
2[13C]Dihydroxyacetone phosphate	170.997	0	0	0	0	0	0	0	0	0	0	0	0
3[13C]Dihydroxyacetone phosphate	172.001	27347.6	18670.2	38505.9	0	0	7407.94	2343.6	10175	0	0	0	0
3PG/2PG	184.986	1.66524e+06	1.58613e+06	1.51454e+06	1.6613e+06	1.79193e+06	1.69348e+06	1.61718e+06	1.83105e+06	1.9659e+06	2.19798e+06	2.04426e+06	2.22412e+06
1[13C]3PG/2PG	185.99	5945.76	0	0	5214	9453.21	16055	15865.8	6244.1	10765.1	71094.4	32754.2	18600.1
2[13C]3PG/2PG	186.993	0	0	0	0	0	0	0	0	0	0	0	0
3[13C]3PG/2PG	187.996	31632.9	27568.2	18461.1	74740	77033.7	78485.3	95649.1	129586	144913	224798	208342	211369
Phosphoenolpyruvate	166.975	317702	268719	295874	286099	248966	232794	241259	301930	285643	249576	245207	210295
1[13C]Phosphoenolpyruvate	167.978	0	0	0	0	0	0	0	0	0	0	0	0
2[13C]Phosphoenolpyruvate	168.982	43074.6	26336.1	25005.9	38868.3	36083.9	32740.6	36185.1	17875.4	30569.4	23429.3	7132.56	18503.4
3[13C]Phosphoenolpyruvate	169.985	0	0	0	0	0	0	0	0	0	0	0	0
pyruvate	87.0087	1.01313e+07	1.0056e+07	1.01422e+07	5.34004e+06	5.23479e+06	5.33273e+06	6.21051e+06	6.14152e+06	6.13034e+06	5.47605e+06	5.67928e+06	5.40399e+06
1[13C]pyruvate	88.0121	451975	465167	463843	301422	291124	302043	322662	335138	312745	337143	331416	348892
2[13C]pyruvate	89.0155	105671	39163.5	52966.8	61392.3	23514.2	28301.2	28496.1	30304.3	33921.2	41504.9	28137.7	36503.8
3[13C]pyruvate	90.0188	613415	600062	667530	383296	369608	383695	504983	500988	509058	466747	512955	465515
(R,s)-lactate	89.0244	9.43028e+08	9.65222e+08	9.86951e+08	3.67167e+08	3.75706e+08	3.65489e+08	4.00097e+08	3.94215e+08	3.80549e+08	3.37381e+08	3.56618e+08	3.54123e+08
1[13C](R,s)-lactate	90.0277	5.53929e+07	5.71815e+07	5.85365e+07	2.42407e+07	2.45896e+07	2.38554e+07	2.59337e+07	2.57797e+07	2.48295e+07	2.29134e+07	2.45864e+07	2.4412e+07
2[13C](R,s)-lactate	91.0311	1.25415e+07	1.30535e+07	1.31474e+07	5.93624e+06	6.01784e+06	5.54396e+06	6.49603e+06	6.4828e+06	6.21803e+06	6.34597e+06	6.70485e+06	6.90684e+06
3[13C](R,s)-lactate	92.0345	3.59503e+07	3.7621e+07	3.82235e+07	1.74846e+07	1.7807e+07	1.67305e+07	2.11529e+07	2.10423e+07	1.99812e+07	2.23451e+07	2.37922e+07	2.42085e+07
Glycerol 3-phosphate	171.006	1.6112e+07	1.60031e+07	1.57242e+07	1.42547e+07	1.47546e+07	1.39765e+07	1.45597e+07	1.65697e+07	1.68252e+07	4.91175e+07	5.05613e+07	4.97912e+07
1[13C]Glycerol 3-phosphate	172.01	815779	805148	668371	583098	597756	622037	642162	724951	730689	2.2979e+06	2.34176e+06	2.31925e+06
2[13C]Glycerol 3-phosphate	173.013	106123	142022	128092	103368	82739.8	65660.8	60166.6	82225.1	120390	242797	248311	223467
3[13C]Glycerol 3-phosphate	174.016	1.29098e+06	1.2781e+06	1.29977e+06	1.10197e+06	1.15338e+06	1.1219e+06	1.25224e+06	1.50637e+06	1.47164e+06	2.18824e+06	2.12488e+06	2.2934e+06
2-deoxy-D-ribose 5-phosphate/2-Deoxy-D-ribose 1-phosphate	213.017	85213.7	71074.5	76477.4	70472.6	51467.1	54036.5	50291.2	52468.3	32737	145345	147782	178660
1[13C]2-deoxy-D-ribose 5-phosphate/2-Deoxy-D-ribose 1-phosphate	214.02	56873	25058.4	0	0	10107.2	4679.14	0	0	0	0	0	0
2[13C]2-deoxy-D-ribose 5-phosphate/2-Deoxy-D-ribose 1-phosphate	215.024	0	0	0	0	0	0	0	0	0	0	0	0
3[13C]2-deoxy-D-ribose 5-phosphate/2-Deoxy-D-ribose 1-phosphate	216.027	0	0	0	0	0	0	0	0	0	0	0	0
4[13C]2-deoxy-D-ribose 5-phosphate/2-Deoxy-D-ribose 1-phosphate	217.03	1.66872e+06	1.27645e+06	1.63987e+06	2.23793e+06	1.87455e+06	1.86396e+06	1.6865e+06	1.96038e+06	1.77994e+06	3.58468e+06	2.91445e+06	2.92549e+06
5[13C]2-deoxy-D-ribose 5-phosphate/2-Deoxy-D-ribose 1-phosphate	218.034	67153.9	54219.2	70694.7	53473.7	39920.9	50212.2	46953.5	44957	40131.5	222966	119519	180344
D-ribose-5-phosphate	229.012	3.89064e+06	3.83962e+06	4.15162e+06	4.09321e+06	4.24583e+06	3.85989e+06	4.14555e+06	4.75339e+06	5.13117e+06	6.09969e+06	6.28915e+06	6.11402e+06
1[13C]C5H11O8P(5)	230.015	250250	259831	282296	264535	314072	236732	279621	288279	367539	376759	365246	418064
2[13C]C5H11O8P(5)	231.019	77751.9	96966.9	88209	36286.8	64734.5	64423.6	73898.6	69342.7	42198	27226.7	30215.3	52073.7
3[13C]C5H11O8P(5)	232.022	73368.9	84262.9	93695.2	39360.9	42356.9	52513.4	103090	101989	116408	57961.3	38373.4	33073.4
4[13C]C5H11O8P(5)	233.025	0	0	0	0	0	0	0	0	0	0	0	5402.04
5[13C]C5H11O8P(5)	234.029	13917.6	0	17964.6	0	0	7131.79	0	7009.89	10581.7	0	0	0
D-Erythrose 4-phosphate	199.001	456093	437506	420894	486685	520441	544759	496125	614190	676611	358004	322619	281768
1[13C]D-Erythrose 4-phosphate	200.005	4981.13	13081.8	37456	12050.1	10909.1	15265.4	0	17741.1	27776.1	0	6983.32	3392.1
2[13C]D-Erythrose 4-phosphate	201.008	0	6921.33	0	0	0	0	0	0	0	0	0	0
3[13C]D-Erythrose 4-phosphate	202.011	590278	493507	497606	579718	534704	607097	732881	796666	771658	223512	416661	262779
4[13C]D-Erythrose 4-phosphate	203.015	17198.2	23874.5	4655.55	6375.34	0	5072.28	7157.64	0	9271.37	0	0	0
5-Methylthio-5-deoxy-D-ribulose 1-phosphate/5-Methylthio-5-deoxy-D-ribose 1-phosphate	261.019	3829.52	4167.86	0	0	0	0	0	0	0	0	0	0
1[13C]5-Methylthio-5-deoxy-D-ribulose 1-phosphate/5-Methylthio-5-deoxy-D-ribose 1-phosphate	262.023	0	24171.7	11256.2	34281.1	44393.7	23312	16397.4	10111.4	27986.6	17239	0	17403
2[13C]5-Methylthio-5-deoxy-D-ribulose 1-phosphate/5-Methylthio-5-deoxy-D-ribose 1-phosphate	263.026	26912.7	16337.4	25805.7	0	15080.9	0	27720.2	12841.2	9099.89	0	0	0
3[13C]5-Methylthio-5-deoxy-D-ribulose 1-phosphate/5-Methylthio-5-deoxy-D-ribose 1-phosphate	264.029	0	0	0	0	0	0	0	0	0	0	0	0
4[13C]5-Methylthio-5-deoxy-D-ribulose 1-phosphate/5-Methylthio-5-deoxy-D-ribose 1-phosphate	265.033	0	0	0	0	0	0	0	0	0	0	0	0
5[13C]5-Methylthio-5-deoxy-D-ribulose 1-phosphate/5-Methylthio-5-deoxy-D-ribose 1-phosphate	266.036	0	0	0	0	0	0	0	0	0	0	0	0
6[13C]5-Methylthio-5-deoxy-D-ribulose 1-phosphate/5-Methylthio-5-deoxy-D-ribose 1-phosphate	267.039	960.696	0	0	0	0	0	0	0	0	0	0	0
S-Adenosyl-L-homocysteine	385.129	0	0	0	0	0	0	0	0	0	0	5580.48	30565
1[13C]S-Adenosyl-L-homocysteine	386.132	0	0	0	0	0	0	0	0	0	4805.61	0	0
2[13C]S-Adenosyl-L-homocysteine	387.136	0	0	0	0	0	0	0	0	0	0	0	0
3[13C]S-Adenosyl-L-homocysteine	388.139	0	0	0	0	0	0	0	0	0	0	0	0
4[13C]S-Adenosyl-L-homocysteine	389.142	9729.48	14933.3	11488.1	0	0	0	17300.5	13213.3	9940.92	0	14268.9	0
5[13C]S-Adenosyl-L-homocysteine	390.146	0	0	0	0	0	0	0	0	0	0	0	0
6[13C]S-Adenosyl-L-homocysteine	391.149	13506.1	16558.1	0	16428.6	24443.6	20594.5	45579.2	8177.88	9259.44	0	0	0
7[13C]S-Adenosyl-L-homocysteine	392.152	4301.4	0	0	0	0	0	0	0	0	0	0	0
8[13C]S-Adenosyl-L-homocysteine	393.156	0	0	0	0	0	0	0	0	0	0	0	0
9[13C]S-Adenosyl-L-homocysteine	394.159	0	0	0	0	0	0	0	0	0	0	0	0
10[13C]S-Adenosyl-L-homocysteine	395.162	0	0	0	0	0	0	0	0	0	0	0	0
11[13C]S-Adenosyl-L-homocysteine	396.166	0	0	0	0	0	0	0	0	0	0	0	0
12[13C]S-Adenosyl-L-homocysteine	397.169	0	0	0	0	0	0	0	0	0	0	0	0
13[13C]S-Adenosyl-L-homocysteine	398.172	0	0	0	0	0	0	0	0	0	0	0	0
14[13C]S-Adenosyl-L-homocysteine	399.176	0	0	0	0	0	0	0	0	0	0	0	0
alanine	90.055	1.01158e+08	9.67203e+07	9.92423e+07	1.10486e+08	1.22666e+08	1.08686e+08	1.31911e+08	1.37444e+08	1.50542e+08	1.34812e+08	1.33989e+08	1.22272e+08
1[13C]alanine	91.0583	7.3358e+06	6.78203e+06	6.80912e+06	7.54175e+06	8.19885e+06	7.17194e+06	8.93258e+06	9.04576e+06	9.77007e+06	8.22399e+06	8.07768e+06	7.42019e+06
2[13C]alanine	92.0617	2.06086e+06	1.83418e+06	2.01892e+06	1.97259e+06	2.09187e+06	1.76767e+06	2.19854e+06	2.10208e+06	2.43516e+06	1.96145e+06	1.89746e+06	1.77699e+06
3[13C]alanine	93.065	4.92157e+06	4.86586e+06	4.9843e+06	4.14181e+06	4.78765e+06	4.00081e+06	5.39721e+06	5.61031e+06	6.65363e+06	5.22475e+06	5.26e+06	4.85278e+06
choline	104.107	5.70899e+08	5.69753e+08	5.61722e+08	4.8003e+08	4.89105e+08	5.00806e+08	7.37502e+08	6.9483e+08	7.24711e+08	1.39206e+09	1.4452e+09	1.40828e+09
1[13C]choline	105.11	2.97495e+07	2.9315e+07	2.89262e+07	2.47542e+07	2.5321e+07	2.58543e+07	3.80959e+07	3.56173e+07	3.69196e+07	7.23022e+07	7.51505e+07	7.39306e+07
2[13C]choline	106.114	579215	539943	520931	465122	474694	418823	715745	693441	692928	1.40813e+06	1.40882e+06	1.37573e+06
3[13C]choline	107.117	0	0	0	0	0	0	0	0	0	0	0	0
4[13C]choline	108.12	0	0	0	0	0	0	0	0	0	0	0	0
5[13C]choline	109.124	0	0	0	0	0	0	0	0	0	0	0	0
dimethylglycine	104.071	1.32385e+07	1.23943e+07	1.36385e+07	1.23314e+07	1.2136e+07	1.17955e+07	1.33313e+07	1.37324e+07	1.41912e+07	1.6219e+07	1.4473e+07	1.49381e+07
1[13C]dimethylglycine	105.074	802939	627906	796969	644593	725173	593125	551429	617723	732989	1.01828e+06	777441	905314
2[13C]dimethylglycine	106.077	123187	112300	144352	134434	149220	93240.3	35372.3	60089.2	28629.2	187136	151563	77338.3
3[13C]dimethylglycine	107.081	0	0	0	0	0	0	0	0	0	0	0	0
4[13C]dimethylglycine	108.084	0	0	0	0	0	16063.7	0	0	0	0	0	0
serine	106.05	9.04704e+07	7.58219e+07	7.64435e+07	7.68611e+07	8.03427e+07	9.0886e+07	9.43558e+07	9.49554e+07	9.93256e+07	1.01655e+08	8.91946e+07	8.99285e+07
1[13C]serine	107.053	1.04379e+07	8.64004e+06	8.44003e+06	8.00225e+06	8.59068e+06	9.92073e+06	9.57238e+06	9.90303e+06	1.0558e+07	8.08278e+06	6.89927e+06	6.95192e+06
2[13C]serine	108.057	3.80835e+06	3.09395e+06	3.16543e+06	2.70278e+06	2.95522e+06	3.42029e+06	3.51309e+06	3.57706e+06	3.69244e+06	2.59352e+06	2.28029e+06	2.22465e+06
3[13C]serine	109.06	1.39113e+06	1.19054e+06	1.031e+06	915983	1.04323e+06	1.15665e+06	1.08861e+06	1.14476e+06	1.21816e+06	832512	703717	695117
cytosine	112.051	2.50847e+06	2.48924e+06	2.67286e+06	2.5712e+06	2.51833e+06	2.52829e+06	2.31844e+06	2.32543e+06	2.32911e+06	7.16166e+06	6.7738e+06	7.45947e+06
1[13C]cytosine	113.054	82704.9	100622	110010	110111	82856.8	69408.1	64048.1	83512.2	100822	303776	272079	292201
2[13C]cytosine	114.057	0	0	0	0	4131.54	0	0	3033.79	0	0	0	0
3[13C]cytosine	115.061	0	0	0	0	2711.77	0	0	0	0	0	1940.55	0
4[13C]cytosine	116.064	0	0	0	0	0	0	0	0	0	0	0	0
Creatinine	114.066	500016	494524	561477	492020	389989	489661	476978	555481	416452	541112	456781	548361
1[13C]Creatinine	115.07	1328.83	951.717	0	978.984	590.295	0	0	0	0	0	5076.52	6533.18
2[13C]Creatinine	116.073	0	0	0	0	0	0	0	0	0	0	0	0
3[13C]Creatinine	117.076	0	0	0	0	0	0	0	0	0	0	0	0
4[13C]Creatinine	118.08	0	0	0	0	0	0	0	0	0	0	0	0
proline	116.071	1.2101e+09	1.21284e+09	1.41735e+09	1.3658e+09	1.23065e+09	1.27296e+09	1.68486e+09	1.67193e+09	1.6242e+09	1.27192e+09	1.19861e+09	1.25176e+09
1[13C]proline	117.074	1.52356e+08	1.52909e+08	1.79216e+08	1.64215e+08	1.48499e+08	1.53212e+08	1.99745e+08	1.97062e+08	1.91366e+08	1.34818e+08	1.27165e+08	1.3355e+08
2[13C]proline	118.077	6.14614e+07	6.22796e+07	7.3e+07	6.50504e+07	5.77974e+07	6.05654e+07	7.66815e+07	7.67686e+07	7.34903e+07	4.49628e+07	4.20322e+07	4.43083e+07
3[13C]proline	119.081	8.86635e+06	8.94607e+06	1.03351e+07	9.15033e+06	7.84497e+06	8.07709e+06	1.07424e+07	1.03851e+07	1.05826e+07	6.278e+06	6.02724e+06	6.37709e+06
4[13C]proline	120.084	690582	683384	829414	764246	643956	647097	674199	722078	677622	464234	405813	413662
5[13C]proline	121.087	0	0	0	7884.07	0	0	0	0	0	0	0	0
Betaine	118.086	2.20083e+08	2.25021e+08	2.46896e+08	2.01558e+08	2.00259e+08	2.01562e+08	2.22625e+08	2.08692e+08	2.1609e+08	4.54034e+08	4.74712e+08	4.7156e+08
1[13C]betaine	119.09	1.16597e+07	1.18902e+07	1.29532e+07	1.06852e+07	1.06691e+07	1.07088e+07	1.1872e+07	1.11271e+07	1.13582e+07	2.43024e+07	2.565e+07	2.52701e+07
2[13C]betaine	120.093	212844	202880	190565	162349	145459	136975	138940	94962.7	145206	376243	415062	400609
3[13C]betaine	121.096	0	0	0	0	0	0	0	0	5217.16	0	0	0
4[13C]betaine	122.1	0	0	0	0	0	0	0	0	0	0	0	0
5[13C]betaine	123.103	0	0	0	0	0	0	0	0	0	0	0	0
threonine	120.066	1.32421e+08	1.16658e+08	1.18125e+08	1.22408e+08	1.4134e+08	1.35724e+08	1.55257e+08	1.60226e+08	1.87018e+08	1.12331e+08	1.02071e+08	1.06335e+08
1[13C]threonine	121.069	5.80542e+06	4.79769e+06	4.85406e+06	5.31556e+06	5.81761e+06	5.45748e+06	6.62835e+06	6.53451e+06	7.59352e+06	4.54973e+06	4.34889e+06	4.49258e+06
2[13C]threonine	122.072	0	0	30203.8	0	18104.5	20082.5	0	50976.8	42974.7	0	0	22177.1
3[13C]threonine	123.076	0	0	0	0	0	0	0	0	0	0	0	0
4[13C]threonine	124.079	0	0	0	0	0	0	0	0	0	0	0	0
cysteine	122.027	1.022e+06	820945	952641	1.52038e+06	1.55287e+06	1.42583e+06	1.13078e+06	1.35149e+06	1.3621e+06	588438	423568	538304
1[13C]cysteine	123.03	0	8163.12	5409.94	17775.9	13079.6	13511.9	0	20396.5	6404.73	0	0	0
2[13C]cysteine	124.034	0	0	0	0	0	0	0	0	0	0	0	0
3[13C]cysteine	125.037	0	0	0	0	0	0	0	0	0	11280	0	0
creatine	132.077	178458	169810	169808	169316	179311	133739	134033	171766	123177	198999	222460	205843
1[13C]creatine	133.08	52766.7	44852.1	96784.2	68977.8	74384	65678.3	44678.9	52911.1	48977.2	107727	87349.5	90176.6
2[13C]creatine	134.083	0	0	0	0	0	0	0	0	0	0	0	0
3[13C]creatine	135.087	0	0	0	0	0	0	0	0	0	0	0	0
4[13C]creatine	136.09	0	0	0	0	0	0	0	0	0	0	0	0
ornithine	133.097	3.15163e+06	3.26536e+06	3.37228e+06	4.37536e+06	4.42102e+06	4.61479e+06	3.71548e+06	4.09714e+06	3.95153e+06	2.40369e+06	2.48283e+06	2.47051e+06
1[13C]ornithine	134.101	147327	182831	187560	251385	237502	251669	175564	214351	213114	115562	130317	111865
2[13C]ornithine	135.104	0	0	0	0	0	0	0	0	0	0	0	0
3[13C]ornithine	136.107	0	728.52	0	0	0	0	1479.06	0	0	2349.54	1747.82	0
4[13C]ornithine	137.111	0	0	0	0	0	0	0	0	0	0	0	0
5[13C]ornithine	138.114	0	0	0	0	0	0	0	0	0	0	0	0
asparagine	133.061	3.33671e+07	2.71324e+07	2.72196e+07	2.65951e+07	2.5828e+07	3.20661e+07	3.04478e+07	3.11074e+07	3.23947e+07	2.43134e+07	2.26377e+07	2.14112e+07
1[13C]asparagine	134.064	1.47469e+06	1.25478e+06	1.33762e+06	1.22637e+06	1.14444e+06	1.40942e+06	1.37063e+06	1.37118e+06	1.3438e+06	1.12922e+06	1.13474e+06	982611
2[13C]asparagine	135.067	12048.7	0	0	18409.4	24312.6	23340.1	34839.7	0	19344.8	0	0	0
3[13C]asparagine	136.071	10339.3	0	0	0	0	0	0	0	11592.7	0	0	0
4[13C]asparagine	137.074	0	0	0	0	0	0	0	0	0	0	0	0
glutamine	147.076	5.24646e+08	4.60377e+08	4.54399e+08	4.61119e+08	5.07798e+08	5.29934e+08	5.18778e+08	5.13751e+08	5.72041e+08	2.78356e+08	2.36543e+08	2.43557e+08
1[13C]glutamine	148.08	7.21876e+07	6.33974e+07	6.21567e+07	6.1562e+07	6.7767e+07	7.16464e+07	6.56692e+07	6.5745e+07	7.36622e+07	3.07554e+07	2.63293e+07	2.72226e+07
2[13C]glutamine	149.083	3.10352e+07	2.74396e+07	2.68212e+07	2.60347e+07	2.92365e+07	3.05135e+07	2.66087e+07	2.63947e+07	2.91295e+07	1.08083e+07	9.08179e+06	9.23551e+06
3[13C]glutamine	150.086	5.26559e+06	4.34011e+06	4.27535e+06	4.21111e+06	4.71944e+06	5.05348e+06	4.19148e+06	4.00609e+06	4.5627e+06	1.59791e+06	1.19602e+06	1.20543e+06
4[13C]glutamine	151.09	616481	598761	574015	584829	664053	641957	489593	433449	564981	53082.6	59178.6	66620.4
5[13C]glutamine	152.093	0	102111	51316.6	0	95953	40939.1	0	21583.3	0	0	0	0
glutamate	148.06	2.12594e+08	2.05296e+08	2.1638e+08	2.69969e+08	2.7051e+08	2.37139e+08	2.65621e+08	3.01338e+08	3.08008e+08	2.51669e+08	2.66943e+08	2.07965e+08
1[13C]glutamate	149.064	2.797e+07	2.68804e+07	2.8267e+07	3.34707e+07	3.35648e+07	2.9554e+07	3.13543e+07	3.55198e+07	3.64523e+07	2.75085e+07	2.95129e+07	2.26063e+07
2[13C]glutamate	150.067	1.00543e+07	9.76805e+06	1.01535e+07	1.11887e+07	1.12326e+07	9.81887e+06	9.81822e+06	1.13498e+07	1.14847e+07	8.32306e+06	8.66956e+06	6.80099e+06
3[13C]glutamate	151.071	1.49017e+06	1.58764e+06	1.58088e+06	1.77458e+06	1.85359e+06	1.57732e+06	1.46077e+06	1.72842e+06	1.84931e+06	1.29756e+06	1.3527e+06	1.07439e+06
4[13C]glutamate	152.074	187868	131559	177921	148434	175098	153534	143201	163146	174237	123174	78522.8	78203.3
5[13C]glutamate	153.077	0	21734	7959.72	0	18916.8	5251.2	0	0	8975.76	0	0	12881.2
methionine	150.058	1.77354e+08	1.83969e+08	2.04469e+08	1.19819e+08	1.20476e+08	1.18021e+08	1.38822e+08	1.20502e+08	1.31359e+08	2.13566e+08	2.59158e+08	2.29983e+08
1[13C]methionine	151.062	9.56718e+06	9.93786e+06	1.13064e+07	6.58508e+06	6.36728e+06	6.3444e+06	7.49295e+06	6.26076e+06	6.98802e+06	1.18036e+07	1.41831e+07	1.25473e+07
2[13C]methionine	152.065	110907	135746	142967	42833.9	74389.9	58144.2	64839.7	99345.6	45389.3	124296	182454	178081
3[13C]methionine	153.068	0	0	0	0	0	0	0	0	0	0	0	10717.3
4[13C]methionine	154.072	5674.08	8989.3	2906.34	6234.43	0	2702.45	0	0	0	0	0	0
5[13C]methionine	155.075	0	0	0	0	0	0	0	0	0	0	0	0
guanine	152.057	594469	623387	599522	531635	528306	528954	592628	604687	575113	780736	757225	754799
1[13C]guanine	153.06	0	0	0	0	0	0	0	0	0	0	0	0
2[13C]guanine	154.063	39145.3	0	43692	260867	0	0	131886	175878	106887	0	0	0
3[13C]guanine	155.067	0	0	0	0	0	0	0	0	0	0	0	0
4[13C]guanine	156.07	0	0	0	0	0	0	0	0	0	0	0	0
5[13C]guanine	157.073	0	0	0	0	0	0	0	0	0	0	0	0
histidine	156.077	1.12319e+09	1.14282e+09	1.16634e+09	1.08051e+09	1.06498e+09	1.07766e+09	1.31555e+09	1.25537e+09	1.28498e+09	8.79854e+08	9.42905e+08	9.56095e+08
1[13C]histidine	157.08	7.46253e+07	7.6574e+07	7.72825e+07	7.1718e+07	7.06958e+07	7.17767e+07	8.77799e+07	8.3598e+07	8.53062e+07	5.81925e+07	6.2457e+07	6.31935e+07
2[13C]histidine	158.083	1.30027e+06	1.35429e+06	1.3443e+06	1.27374e+06	1.23454e+06	1.25205e+06	1.59364e+06	1.52759e+06	1.55806e+06	1.0747e+06	1.0346e+06	1.07243e+06
3[13C]histidine	159.087	62565.3	61368.8	34589	25887.5	24622.3	43237.2	63616.2	56582	34223.8	7874.14	21227.8	10662.8
4[13C]histidine	160.09	0	0	0	0	0	0	0	0	0	0	0	0
5[13C]histidine	161.094	0	0	0	2504.1	0	0	0	21378.5	36327.2	86297.9	30467.3	0
6[13C]histidine	162.097	0	0	0	0	0	0	0	0	0	0	0	0
2-Aminooctanoic acid	160.133	4.02263e+07	3.26929e+07	3.39252e+07	3.96996e+07	3.73979e+07	4.53761e+07	4.38111e+07	4.36503e+07	4.51409e+07	1.82396e+07	1.72375e+07	1.76519e+07
1[13C]2-Aminooctanoic acid	161.137	3.35485e+06	2.77634e+06	2.89718e+06	3.31666e+06	3.21048e+06	3.86695e+06	3.78541e+06	3.54195e+06	3.82548e+06	1.50229e+06	1.42457e+06	1.47581e+06
2[13C]2-Aminooctanoic acid	162.14	0	0	0	0	0	0	0	0	0	0	0	0
3[13C]2-Aminooctanoic acid	163.143	0	0	0	0	0	0	0	0	0	0	0	0
4[13C]2-Aminooctanoic acid	164.147	0	0	0	0	0	0	0	0	0	0	0	0
5[13C]2-Aminooctanoic acid	165.15	0	0	0	0	0	0	0	0	0	0	0	0
6[13C]2-Aminooctanoic acid	166.153	0	0	0	0	0	0	0	0	0	0	0	0
7[13C]2-Aminooctanoic acid	167.157	0	0	0	0	0	0	0	0	0	0	0	0
8[13C]2-Aminooctanoic acid	168.16	0	0	0	0	0	0	0	0	0	0	0	0
carnitine	162.112	3.51628e+09	3.29887e+09	3.30304e+09	4.29455e+09	4.80247e+09	4.47533e+09	4.51067e+09	4.50051e+09	5.23849e+09	3.63422e+09	3.37097e+09	3.43145e+09
1[13C]carnitine	163.116	2.67395e+08	2.50619e+08	2.52358e+08	3.2745e+08	3.66736e+08	3.40961e+08	3.433e+08	3.41684e+08	3.98361e+08	2.78899e+08	2.56526e+08	2.61829e+08
2[13C]carnitine	164.119	4.90174e+06	4.89156e+06	4.69801e+06	5.99214e+06	6.70992e+06	6.12472e+06	6.3867e+06	6.30371e+06	7.23986e+06	5.05258e+06	4.72701e+06	4.81014e+06
3[13C]carnitine	165.123	0	0	0	0	0	0	0	0	0	0	0	0
4[13C]carnitine	166.126	0	0	0	0	0	0	0	0	0	0	0	0
5[13C]carnitine	167.129	0	0	0	0	0	0	0	0	0	0	0	0
6[13C]carnitine	168.133	0	0	0	0	0	0	0	0	0	0	0	0
7[13C]carnitine	169.136	0	0	0	0	0	0	0	0	0	0	0	0
phenylalanine	166.086	1.65576e+08	1.64755e+08	1.76791e+08	2.00922e+08	2.02518e+08	2.05778e+08	2.7116e+08	2.75828e+08	2.79702e+08	4.3589e+08	4.53104e+08	4.48895e+08
1[13C]phenylalanine	167.09	1.62991e+07	1.60989e+07	1.75462e+07	1.97536e+07	1.99778e+07	2.03325e+07	2.65937e+07	2.72806e+07	2.76635e+07	4.30068e+07	4.47431e+07	4.43197e+07
2[13C]phenylalanine	168.093	494045	530271	536795	582820	629632	627344	822784	872193	843473	1.31928e+06	1.38742e+06	1.34803e+06
3[13C]phenylalanine	169.096	95689.2	133889	136997	129918	140326	119427	146959	113331	146705	128329	114255	134646
4[13C]phenylalanine	170.1	7867.58	10498.8	2428.3	5570.43	2839.05	12149.3	3028.12	5851.52	3248.85	0	0	0
5[13C]phenylalanine	171.103	7145.78	23154.4	32780.2	21833.2	0	6221.13	17099.1	10154.7	9497.67	21776	6822.58	8804.95
6[13C]phenylalanine	172.106	0	0	0	0	0	0	0	0	0	0	0	0
7[13C]phenylalanine	173.11	0	0	0	0	0	0	0	0	0	0	0	0
8[13C]phenylalanine	174.113	828026	863686	896010	871183	847994	836154	975252	927786	956308	1.2023e+06	1.14381e+06	1.17487e+06
9[13C]phenylalanine	175.116	0	0	0	0	0	0	6855.14	0	0	0	0	0
tyrosine	182.081	4.10896e+07	4.06578e+07	4.75998e+07	5.55469e+07	5.56099e+07	5.61861e+07	7.79301e+07	6.93736e+07	7.56287e+07	1.30146e+08	1.26704e+08	1.39243e+08
1[13C]tyrosine	183.085	3.23038e+06	3.37967e+06	4.06563e+06	4.98738e+06	4.93202e+06	4.74744e+06	6.85507e+06	6.19845e+06	6.63682e+06	1.24457e+07	1.23085e+07	1.36143e+07
2[13C]tyrosine	184.088	41698.9	24664.4	50755	60346.3	75254.4	27980.5	102991	78418.6	97556.2	251784	246778	322700
3[13C]tyrosine	185.091	38060.6	9205.89	46215.2	18369.2	28413	4594.98	9852.69	15461.4	19587.9	39964.7	24188.3	14400
4[13C]tyrosine	186.095	0	16178.6	0	0	0	0	0	0	0	0	0	0
5[13C]tyrosine	187.098	0	0	0	0	0	0	0	0	0	0	0	0
6[13C]tyrosine	188.101	0	0	0	0	0	0	0	0	0	0	0	0
7[13C]tyrosine	189.105	0	0	0	0	0	0	0	0	0	0	0	0
8[13C]tyrosine	190.108	285476	264907	278580	265861	243290	289319	192699	225819	238105	543063	426965	468128
9[13C]tyrosine	191.111	2538.99	5620.55	0	0	2983.56	0	5391.14	0	3114.41	16993.2	4087.75	10351.8
Phosphorylcholine	184.073	8.91589e+08	8.47561e+08	8.18861e+08	8.10807e+08	7.84405e+08	8.80288e+08	8.13663e+08	8.22466e+08	8.58065e+08	7.95586e+08	8.25951e+08	7.66464e+08
1[13C]Phosphorylcholine	185.077	4.7782e+07	4.53247e+07	4.38663e+07	4.36872e+07	4.23113e+07	4.75511e+07	4.3616e+07	4.38306e+07	4.59245e+07	4.26245e+07	4.44677e+07	4.11245e+07
2[13C]Phosphorylcholine	186.08	0	15778.7	0	0	0	0	0	0	0	0	0	14020.6
3[13C]Phosphorylcholine	187.083	0	0	2654.45	0	5916.64	8934.54	0	6094.62	0	0	0	0
4[13C]Phosphorylcholine	188.087	0	0	0	0	0	0	0	0	0	0	0	0
5[13C]Phosphorylcholine	189.09	0	0	0	0	0	0	0	0	0	0	0	0
S-methyl-5-thioadenosine	298.097	1.62957e+06	1.70455e+06	1.75286e+06	1.78109e+06	1.78009e+06	1.96692e+06	1.83157e+06	1.77138e+06	1.77608e+06	1.72783e+06	1.68958e+06	1.76944e+06
1[13C]S-methyl-5-thioadenosine	299.1	154766	182544	224582	191608	184197	241184	175261	186045	208967	223333	216050	243819
2[13C]S-methyl-5-thioadenosine	300.104	39475.1	40718.6	51444.7	49910.9	61277.2	63169.3	40527	53954.9	50242.5	20361.5	28136	21705.7
3[13C]S-methyl-5-thioadenosine	301.107	7414.13	6207.67	2764.69	11610.1	9496.2	21597.9	4842.83	10230.8	6451.22	3220.29	2114.01	14578.3
4[13C]S-methyl-5-thioadenosine	302.11	2605.54	0	0	0	0	0	0	0	0	0	0	0
5[13C]S-methyl-5-thioadenosine	303.114	0	0	0	0	0	0	0	0	0	0	0	0
6[13C]S-methyl-5-thioadenosine	304.117	0	0	0	0	0	0	0	0	0	0	0	0
7[13C]S-methyl-5-thioadenosine	305.12	0	0	0	0	0	0	0	0	0	0	0	0
8[13C]S-methyl-5-thioadenosine	306.124	0	0	0	0	0	0	0	0	0	0	0	0
9[13C]S-methyl-5-thioadenosine	307.127	0	0	0	0	0	0	0	0	0	0	0	0
10[13C]S-methyl-5-thioadenosine	308.13	0	0	0	0	0	0	0	0	0	0	0	0
11[13C]S-methyl-5-thioadenosine	309.134	0	0	0	0	0	0	0	0	0	0	0	0
GSH	308.091	3.86345e+07	3.64032e+07	3.34813e+07	3.65237e+07	3.74482e+07	3.36828e+07	3.35093e+07	3.80972e+07	4.02652e+07	926360	1.69198e+06	114056
1[13C]glutathione	309.094	6.7333e+06	6.32047e+06	5.66712e+06	6.07117e+06	6.06727e+06	5.42782e+06	5.32733e+06	6.3373e+06	6.39431e+06	127953	231113	14705.1
2[13C]glutathione	310.098	2.81531e+06	2.68605e+06	2.37743e+06	2.45535e+06	2.52109e+06	2.31714e+06	2.1937e+06	2.61689e+06	2.67198e+06	35620.9	90323	3746.67
3[13C]glutathione	311.101	521419	469592	417758	425971	441402	440011	374048	449076	458047	4420.14	6911.76	0
4[13C]glutathione	312.105	96148.8	89969.8	85906.3	67613	85663	52501.2	54125.6	63201	60822	0	0	0
5[13C]glutathione	313.108	6183.1	0	6539.05	0	0	0	0	0	0	0	0	0
6[13C]glutathione	314.111	0	0	0	0	0	0	0	0	0	0	0	0
7[13C]glutathione	315.115	0	0	0	0	0	0	0	0	0	0	0	0
8[13C]glutathione	316.118	0	0	0	0	0	0	0	0	0	0	0	0
9[13C]glutathione	317.121	0	0	0	0	0	0	0	0	0	0	0	0
10[13C]glutathione	318.125	0	0	0	0	0	0	0	0	0	0	0	0
S-adenosyl-L-methionine	399.145	1.01976e+06	1.0884e+06	1.14808e+06	1.33474e+06	1.30855e+06	1.42947e+06	1.31524e+06	1.36445e+06	1.2624e+06	842370	973750	1.04455e+06
1[13C]S-adenosyl-L-methionine	400.148	202448	197575	222022	263561	233986	269292	257032	238434	217710	166275	196328	187224
2[13C]S-adenosyl-L-methionine	401.151	31374.2	36050.2	31249	47656.2	50317.6	47870.7	55884.2	56917.4	41287.4	23534.7	31298.9	21532.4
3[13C]S-adenosyl-L-methionine	402.155	2481.83	0	2222.64	7525.69	11218.4	7766.4	11231.9	5835.38	9643.31	4939.3	0	8815.97
4[13C]S-adenosyl-L-methionine	403.158	0	0	0	0	0	0	0	0	0	0	0	0
5[13C]S-adenosyl-L-methionine	404.161	0	0	0	0	0	0	1645.65	0	0	0	0	0
6[13C]S-adenosyl-L-methionine	405.165	0	0	0	0	0	0	0	0	0	0	0	0
7[13C]S-adenosyl-L-methionine	406.168	0	0	0	0	0	0	0	0	0	0	0	0
8[13C]S-adenosyl-L-methionine	407.171	0	0	0	0	0	0	0	0	0	0	0	0
9[13C]S-adenosyl-L-methionine	408.175	0	0	0	0	0	0	0	0	0	0	0	0
10[13C]S-adenosyl-L-methionine	409.178	0	0	0	0	0	0	0	0	0	0	0	0
11[13C]S-adenosyl-L-methionine	410.181	0	0	0	0	0	0	0	0	0	0	0	0
12[13C]S-adenosyl-L-methionine	411.185	0	0	0	0	0	0	0	0	0	0	0	0
13[13C]S-adenosyl-L-methionine	412.188	0	0	0	0	0	0	0	0	0	0	0	0
14[13C]S-adenosyl-L-methionine	413.191	0	0	0	0	0	0	0	0	0	0	0	0
15[13C]S-adenosyl-L-methionine	414.195	0	0	0	0	0	0	0	0	0	0	0	0
GSSG	613.159	343822	288286	285989	246587	228909	270660	261668	305355	417095	59235.2	84595.3	64018.1
1[13C]glutathione disulfide_pos	614.163	138683	75218.3	44367.9	43279.1	24002.2	16561.6	40253.9	137352	36524.5	0	0	0
2[13C]glutathione disulfide_pos	615.166	16429.6	7436.76	12535.1	22367.6	0	0	8918.85	0	16833.4	0	0	0
3[13C]glutathione disulfide_pos	616.169	5346.2	0	0	0	0	0	0	0	0	0	0	0
4[13C]glutathione disulfide_pos	617.173	0	0	0	0	0	0	0	0	0	0	0	0
5[13C]glutathione disulfide_pos	618.176	0	0	0	0	0	0	0	0	0	0	0	0
6[13C]glutathione disulfide_pos	619.179	0	0	0	0	0	0	0	0	0	0	0	0
7[13C]glutathione disulfide_pos	620.183	0	0	0	0	0	0	0	0	0	0	0	0
8[13C]glutathione disulfide_pos	621.186	0	0	0	0	0	0	0	0	6468.08	0	0	0
9[13C]glutathione disulfide_pos	622.189	0	0	0	0	0	0	0	0	0	0	0	0
10[13C]glutathione disulfide_pos	623.193	0	0	0	0	0	0	0	0	0	0	0	0
11[13C]glutathione disulfide_pos	624.196	0	0	0	0	0	0	0	0	0	0	0	0
12[13C]glutathione disulfide_pos	625.2	0	0	0	0	0	0	0	0	0	0	0	0
13[13C]glutathione disulfide_pos	626.203	0	0	0	0	0	0	0	0	0	0	0	0
14[13C]glutathione disulfide_pos	627.206	0	0	0	0	0	0	0	0	0	0	0	0
15[13C]glutathione disulfide_pos	628.21	0	0	0	0	0	0	0	0	0	0	0	0
16[13C]glutathione disulfide_pos	629.213	0	0	0	0	0	0	0	0	0	0	0	0
17[13C]glutathione disulfide_pos	630.216	0	0	0	0	0	0	0	0	0	0	0	0
18[13C]glutathione disulfide_pos	631.22	0	0	0	0	0	0	0	0	0	0	0	0
19[13C]glutathione disulfide_pos	632.223	0	0	8687.45	0	0	0	0	0	0	0	0	0
20[13C]glutathione disulfide_pos	633.226	0	0	0	0	0	0	0	0	0	0	0	0
NAD+_pos	664.116	6.95738e+06	5.82751e+06	5.28989e+06	6.45187e+06	7.71009e+06	7.16547e+06	7.90249e+06	7.59862e+06	8.62833e+06	320958	810441	87663.4
1[13C]NAD+_pos	665.12	1.73144e+06	1.49286e+06	1.31061e+06	1.67926e+06	2.03282e+06	1.79428e+06	1.97842e+06	1.97783e+06	2.24999e+06	68178.4	232688	23718.9
2[13C]NAD+_pos	666.123	476937	458060	440443	521258	552768	542634	599473	579625	677927	13609	66081	13662.7
3[13C]NAD+_pos	667.126	158272	133509	175161	170708	140172	184051	142695	120836	211445	3580.02	20227.7	0
4[13C]NAD+_pos	668.13	43702.8	50311.7	35337.5	21972.7	21263.5	49469.2	47513.7	25149.7	19310.9	0	0	0
5[13C]NAD+_pos	669.133	40568.7	32646.3	22514.9	0	15261.1	15336.2	17020.1	0	14100.4	3974.7	0	0
6[13C]NAD+_pos	670.137	0	0	0	0	0	0	0	0	0	0	0	0
7[13C]NAD+_pos	671.14	0	0	0	0	0	0	0	0	0	0	0	0
8[13C]NAD+_pos	672.143	0	0	0	0	0	0	0	0	0	0	0	0
9[13C]NAD+_pos	673.147	0	0	0	0	0	0	0	0	0	0	0	0
10[13C]NAD+_pos	674.15	0	0	0	0	0	0	0	0	0	0	0	0
11[13C]NAD+_pos	675.153	0	0	0	0	0	0	0	0	0	0	0	0
12[13C]NAD+_pos	676.157	0	0	0	0	0	0	0	0	0	0	0	0
13[13C]NAD+_pos	677.16	0	0	0	0	0	0	0	0	0	0	0	0
14[13C]NAD+_pos	678.163	0	0	0	0	0	0	0	0	0	0	0	0
15[13C]NAD+_pos	679.167	0	0	0	0	0	0	0	0	0	0	0	0
16[13C]NAD+_pos	680.17	0	0	0	0	0	0	0	0	0	0	0	0
17[13C]NAD+_pos	681.173	0	0	0	0	0	0	0	0	0	0	0	0
18[13C]NAD+_pos	682.177	0	0	0	0	0	0	0	0	0	0	0	0
19[13C]NAD+_pos	683.18	0	0	0	0	0	0	0	0	0	0	0	0
20[13C]NAD+_pos	684.184	0	0	0	0	0	0	0	0	0	0	0	0
21[13C]NAD+_pos	685.187	0	0	0	0	0	0	0	0	0	0	0	0
adenosine	268.104	3.5156e+07	3.55108e+07	3.58929e+07	3.67738e+07	3.72799e+07	3.91127e+07	4.59531e+07	4.71573e+07	4.64081e+07	2.89126e+07	2.73566e+07	2.80244e+07
1[13C]adenosine	269.107	4.53947e+06	4.48069e+06	4.6074e+06	4.58759e+06	4.7999e+06	5.06639e+06	5.78635e+06	6.25031e+06	5.99498e+06	3.70348e+06	3.35654e+06	3.61758e+06
2[13C]adenosine	270.111	724849	810413	759999	689480	661801	715386	898704	918791	934469	539628	381088	580278
3[13C]adenosine	271.114	246488	240342	191827	191408	135725	154802	228309	247917	200431	94016	132355	74901.3
4[13C]adenosine	272.117	0	0	0	0	0	0	3754.08	8616.64	13502.5	0	0	0
5[13C]adenosine	273.121	5431.27	0	0	0	0	0	0	0	0	0	0	0
6[13C]adenosine	274.124	0	0	0	0	0	0	0	0	0	0	0	0
7[13C]adenosine	275.128	0	0	0	0	0	0	0	0	0	0	0	0
8[13C]adenosine	276.131	0	0	0	0	0	0	0	0	0	0	0	0
9[13C]adenosine	277.134	0	0	0	0	0	0	0	0	0	0	0	0
10[13C]adenosine	278.138	0	0	0	0	0	0	0	0	0	0	0	0
IMP	348.07	1.61151e+07	1.60466e+07	8.94924e+06	1.41459e+07	1.88484e+07	1.34466e+07	1.22054e+07	1.73545e+07	1.28023e+07	180207	109233	103951
1[13C]IMP	349.074	2.04135e+06	2.04779e+06	1.103e+06	1.57692e+06	2.15766e+06	1.57153e+06	1.47753e+06	2.19535e+06	1.62323e+06	0	0	0
2[13C]IMP	350.077	462104	491175	249963	397415	481619	376476	328368	476268	318803	0	0	0
3[13C]IMP	351.08	158495	158762	71201	100829	141267	101779	87073	134533	109115	0	0	0
4[13C]IMP	352.084	14846	5654.88	0	0	5074.26	0	0	0	0	0	0	0
5[13C]IMP	353.087	12488.5	9370.87	10472.7	3392.74	0	11240.3	4548.12	0	0	0	0	0
6[13C]IMP	354.09	0	0	0	0	0	0	0	0	0	0	0	0
7[13C]IMP	355.094	0	0	0	0	0	0	0	0	0	0	0	0
8[13C]IMP	356.097	0	0	0	0	0	0	0	0	0	0	0	0
9[13C]IMP	357.101	0	0	0	0	0	0	0	0	0	0	0	0
10[13C]IMP	358.104	0	0	0	0	0	0	0	0	0	0	0	0
1-methyl-adenosine	282.12	0	0	0	0	0	0	0	0	0	0	8864.52	0
1[13C]1-methyl-adenosine	283.123	0	0	0	0	0	0	0	0	0	0	0	0
2[13C]1-methyl-adenosine	284.126	0	0	0	0	0	0	0	0	0	0	0	0
3[13C]1-methyl-adenosine	285.13	0	0	0	0	0	0	0	0	0	0	0	0
4[13C]1-methyl-adenosine	286.133	0	0	0	0	0	0	0	0	0	0	0	0
5[13C]1-methyl-adenosine	287.136	0	0	0	0	0	0	0	0	0	0	0	0
6[13C]1-methyl-adenosine	288.14	0	0	0	0	0	0	0	0	0	0	0	0
7[13C]1-methyl-adenosine	289.143	0	0	0	0	0	0	0	0	0	0	0	0
8[13C]1-methyl-adenosine	290.147	0	0	0	0	0	0	0	0	0	0	0	0
9[13C]1-methyl-adenosine	291.15	0	0	0	0	0	0	0	0	0	0	0	0
10[13C]1-methyl-adenosine	292.153	0	0	0	0	0	0	0	0	0	0	0	0
11[13C]1-methyl-adenosine	293.157	0	0	0	0	0	0	0	0	0	0	0	0
O-acetylcarnitine	204.123	8.26303e+08	8.33181e+08	9.37325e+08	1.34771e+09	1.22074e+09	1.25109e+09	1.55686e+09	1.50558e+09	1.49058e+09	9.246e+08	8.42018e+08	9.09719e+08
1[13C]O-acetylcarnitine	205.126	1.01303e+08	1.02354e+08	1.15285e+08	1.6359e+08	1.47525e+08	1.52316e+08	1.85797e+08	1.7972e+08	1.76053e+08	1.06025e+08	9.54412e+07	1.04487e+08
2[13C]O-acetylcarnitine	206.13	3.11324e+07	3.14745e+07	3.59257e+07	3.66662e+07	3.27702e+07	3.35162e+07	4.52356e+07	4.30442e+07	4.34051e+07	2.14885e+07	1.94282e+07	2.09648e+07
3[13C]O-acetylcarnitine	207.133	1.81135e+06	2.00789e+06	2.12429e+06	2.05251e+06	1.94584e+06	1.89576e+06	2.53397e+06	2.62215e+06	2.54911e+06	1.16587e+06	1.02257e+06	1.18565e+06
4[13C]O-acetylcarnitine	208.136	0	0	0	0	0	0	0	0	0	0	0	0
5[13C]O-acetylcarnitine	209.14	0	0	0	0	0	0	0	0	0	0	0	5921.59
6[13C]O-acetylcarnitine	210.143	0	0	0	0	0	0	0	0	0	0	0	0
7[13C]O-acetylcarnitine	211.147	0	0	0	0	0	0	0	0	0	0	0	0
8[13C]O-acetylcarnitine	212.15	3499.89	5232.92	3866.55	11925.8	9720.72	1405.67	0	1519.78	0	3807.56	0	0
9[13C]O-acetylcarnitine	213.153	0	0	0	0	0	0	0	0	0	0	0	0
3-Hydroxybutyrylcarnitine	248.149	2.50892e+06	2.60969e+06	2.70943e+06	3.14648e+06	2.65344e+06	2.62955e+06	4.03375e+06	3.89684e+06	4.04104e+06	6.66565e+06	5.95898e+06	6.30805e+06
1[13C]3-Hydroxybutyrylcarnitine	249.153	271644	257772	298591	354978	331637	270725	485586	456433	414166	805923	736861	746268
2[13C]3-Hydroxybutyrylcarnitine	250.156	30213.5	30479.3	17406.5	12916.7	0	0	0	14575.3	21464.5	64370.7	37524.7	73291.3
3[13C]3-Hydroxybutyrylcarnitine	251.159	0	0	0	0	0	0	0	0	0	0	0	0
4[13C]3-Hydroxybutyrylcarnitine	252.163	0	0	0	0	0	0	0	0	0	0	0	0
5[13C]3-Hydroxybutyrylcarnitine	253.166	0	0	0	0	0	0	0	0	0	0	0	0
6[13C]3-Hydroxybutyrylcarnitine	254.169	0	0	0	0	0	0	0	0	0	0	0	0
7[13C]3-Hydroxybutyrylcarnitine	255.173	0	0	0	0	0	0	0	0	0	0	0	0
8[13C]3-Hydroxybutyrylcarnitine	256.176	48200.7	37785.8	32408	39175.6	22873.5	35816.2	24388	28895.5	16579.6	40500.2	14241.3	28025.8
9[13C]3-Hydroxybutyrylcarnitine	257.179	0	0	0	0	0	0	0	0	0	0	0	0
10[13C]3-Hydroxybutyrylcarnitine	258.183	0	0	0	0	0	0	0	0	0	0	0	0
11[13C]3-Hydroxybutyrylcarnitine	259.186	0	0	0	0	0	0	0	0	0	0	0	0
succinyl carnitine	262.129	180681	152551	187514	218567	198255	184280	277346	269333	300893	174955	244145	123566
1[13C]succinyl carnitine	263.132	14632.8	0	21325.6	13899.9	7619.6	10372.9	32262.7	24495.3	29023.6	6726.24	19273	19362.5
2[13C]succinyl carnitine	264.135	0	0	0	0	0	0	0	0	0	0	0	0
3[13C]succinyl carnitine	265.139	0	0	0	0	0	0	0	0	0	0	0	0
4[13C]succinyl carnitine	266.142	0	0	0	0	0	0	0	0	0	0	0	0
5[13C]succinyl carnitine	267.145	0	0	0	0	0	0	0	0	0	0	0	0
6[13C]succinyl carnitine	268.149	0	0	0	0	0	0	0	0	0	0	0	0
7[13C]succinyl carnitine	269.152	0	0	0	0	0	0	0	0	0	0	0	0
8[13C]succinyl carnitine	270.155	6404.49	0	0	0	0	0	0	2666.52	0	0	0	0
9[13C]succinyl carnitine	271.159	0	0	0	0	0	0	0	0	0	0	0	0
10[13C]succinyl carnitine	272.162	0	0	0	0	0	0	0	0	0	0	0	0
11[13C]succinyl carnitine	273.165	0	0	0	0	0	0	0	0	0	0	0	0
L-palmitoylcarnitine	400.342	5.003e+06	5.38649e+06	5.26044e+06	4.40237e+06	4.05589e+06	4.44002e+06	8.95001e+06	8.7759e+06	9.06587e+06	1.2719e+07	1.29694e+07	1.33e+07
1[13C]C20H32N6O12S2	401.345	1.39843e+06	1.4599e+06	1.40651e+06	1.25262e+06	1.12327e+06	1.24283e+06	2.41587e+06	2.37846e+06	2.48082e+06	3.39548e+06	3.3889e+06	3.48102e+06
2[13C]C20H32N6O12S2	402.349	220655	256174	255649	209875	174823	193583	442570	458595	459577	542554	530012	600042
3[13C]C20H32N6O12S2	403.352	15934.7	3204.08	19082.7	6457.53	6265.28	3526.85	18124.4	18694.4	28573.2	8148.8	16757.6	21243.5
4[13C]C20H32N6O12S2	404.356	4330	0	0	0	0	0	0	2052.54	0	0	0	0
5[13C]C20H32N6O12S2	405.359	123987	115865	128711	153036	143403	170541	139775	154775	130628	231888	255403	268117
6[13C]C20H32N6O12S2	406.362	34442	22651.5	34430.4	37984.7	29953.6	30795	33418.3	33113.8	34951.9	59732.6	72651.4	49723.1
7[13C]C20H32N6O12S2	407.366	0	2139.53	0	7019.86	0	2412.24	3129.29	2555.32	1411.4	4291.38	13801.9	9484.21
8[13C]C20H32N6O12S2	408.369	51037.2	60638.2	47087.5	55811.6	42550.7	45187.4	47284.6	42681.4	38604.4	31695.5	50883	47193.6
9[13C]C20H32N6O12S2	409.372	0	0	0	8048.86	0	0	0	0	0	2606.72	3438.37	0
10[13C]C20H32N6O12S2	410.376	0	0	0	0	0	0	0	0	0	0	0	0
11[13C]C20H32N6O12S2	411.379	0	0	0	0	0	0	0	0	0	0	0	0
12[13C]C20H32N6O12S2	412.382	0	0	0	0	0	0	0	0	0	0	0	0
13[13C]C20H32N6O12S2	413.386	0	0	0	0	0	0	0	0	0	0	0	0
14[13C]C20H32N6O12S2	414.389	0	0	0	0	0	0	0	0	0	0	0	0
15[13C]C20H32N6O12S2	415.392	0	0	0	0	0	0	0	0	0	0	0	0
16[13C]C20H32N6O12S2	416.396	0	0	0	0	0	0	0	0	0	0	0	0
17[13C]C20H32N6O12S2	417.399	0	0	0	0	0	0	0	0	0	0	0	0
18[13C]C20H32N6O12S2	418.403	0	0	0	0	0	0	0	0	0	0	0	0
19[13C]C20H32N6O12S2	419.406	0	0	0	0	0	0	0	0	0	0	0	0
20[13C]C20H32N6O12S2	420.409	0	0	0	0	0	0	0	0	0	0	0	0
21[13C]C20H32N6O12S2	421.413	0	0	0	0	0	0	0	0	0	0	0	0
22[13C]C20H32N6O12S2	422.416	0	0	0	0	0	0	0	0	0	0	0	0
23[13C]C20H32N6O12S2	423.419	0	0	0	0	0	0	0	0	0	0	0	0
glycine	76.0393	2.26505e+07	2.05549e+07	2.09486e+07	2.43499e+07	2.78401e+07	2.62795e+07	2.59916e+07	2.64943e+07	3.18439e+07	2.61274e+07	2.53007e+07	2.54025e+07
1[13C]glycine	77.0427	920940	720755	780993	811918	1.06582e+06	876278	864222	972116	1.1474e+06	968662	879577	835162
2[13C]glycine	78.046	932707	798806	783448	813464	1.01595e+06	878438	821973	990974	1.11499e+06	758496	678391	609710
L-homocysteine	136.043	16515.3	0	30873.7	0	0	0	6969.19	0	0	0	0	0
1[13C]L-homocysteine	137.046	4.05073e+06	4.23333e+06	4.19268e+06	4.33589e+06	4.29129e+06	4.29513e+06	4.57069e+06	4.71863e+06	4.90722e+06	4.96339e+06	5.15696e+06	4.80226e+06
2[13C]L-homocysteine	138.049	453144	509592	475257	429504	530506	414257	508828	575339	540240	511021	485200	524261
3[13C]L-homocysteine	139.053	0	0	0	0	0	0	0	0	0	7834.36	0	0
4[13C]L-homocysteine	140.056	0	0	14235.8	0	0	0	0	0	0	4404.3	0	0
2-keto-4-methylthiobutyrate	149.027	1.38358e+07	1.2215e+07	1.15681e+07	9.69798e+06	1.04944e+07	1.11567e+07	1.24787e+07	1.20742e+07	1.34134e+07	1.01418e+07	9.34052e+06	9.51334e+06
1[13C]2-keto-4-methylthiobutyrate	150.03	658404	652999	607708	537829	637938	543261	610059	593699	695467	526286	512074	406502
2[13C]2-keto-4-methylthiobutyrate	151.033	0	0	0	0	0	0	0	11968.3	0	0	0	0
3[13C]2-keto-4-methylthiobutyrate	152.037	0	0	0	0	0	0	0	0	0	55969.9	36931.1	48202.2
4[13C]2-keto-4-methylthiobutyrate	153.04	0	0	0	0	0	0	0	0	0	0	0	0
5[13C]2-keto-4-methylthiobutyrate	154.043	363688	734415	543609	607048	630541	388372	513864	639119	524961	514135	490314	475329
sarcosine	90.055	7.2594e+07	7.42759e+07	6.71574e+07	7.0258e+07	8.54726e+07	7.83636e+07	9.55212e+07	8.69656e+07	9.13263e+07	3.42316e+07	6.28038e+07	1.99771e+07
1[13C]sarcosine	91.0583	5.48045e+06	5.33618e+06	5.00589e+06	5.13202e+06	6.12962e+06	5.51276e+06	6.69865e+06	6.14048e+06	6.46784e+06	2.00437e+06	3.79351e+06	1.13218e+06
2[13C]sarcosine	92.0617	1.70002e+06	1.56991e+06	1.59292e+06	1.46397e+06	1.71097e+06	1.41179e+06	1.7829e+06	1.68576e+06	1.79095e+06	489406	917423	261911
3[13C]sarcosine	93.065	4.17031e+06	4.19017e+06	4.04585e+06	3.17175e+06	3.95007e+06	3.42352e+06	4.65162e+06	4.41606e+06	5.04012e+06	1.19121e+06	2.41838e+06	609025
adenine	136.062	2.11825e+07	2.15335e+07	2.24904e+07	2.26566e+07	2.29316e+07	2.15024e+07	2.10108e+07	2.49079e+07	2.49391e+07	2.56136e+07	2.49467e+07	2.60628e+07
1[13C]adenine	137.065	1.37203e+06	1.36444e+06	1.46451e+06	1.44802e+06	1.40216e+06	1.35482e+06	1.15614e+06	1.38469e+06	1.45682e+06	1.54664e+06	1.67371e+06	1.6009e+06
2[13C]adenine	138.068	53420.9	89739.3	76875.8	76996.7	83219.5	49132.5	70253.7	68759.5	107972	62281.9	65033.5	78621.8
3[13C]adenine	139.072	0	0	2350.53	3088.39	0	7052.09	6309.78	0	2922.84	0	2714.58	0
4[13C]adenine	140.075	0	0	0	0	0	0	0	0	0	0	0	0
5[13C]adenine	141.079	0	0	0	0	0	0	0	0	0	0	0	0
Methionine sulfoxide	166.053	3.13391e+08	2.76611e+08	2.69057e+08	2.25254e+08	2.46801e+08	2.55579e+08	2.87543e+08	2.82442e+08	3.17418e+08	2.61266e+08	2.27887e+08	2.34531e+08
1[13C]Methionine sulfoxide	167.057	1.65833e+07	1.46398e+07	1.4227e+07	1.19084e+07	1.32127e+07	1.37262e+07	1.56685e+07	1.49891e+07	1.71301e+07	1.40906e+07	1.22478e+07	1.27005e+07
2[13C]Methionine sulfoxide	168.06	70631.3	20530.2	33543.6	0	12656.7	0	15617.6	68084.9	0	19130.8	13587.4	10836.1
3[13C]Methionine sulfoxide	169.063	0	0	0	0	0	0	0	0	0	0	0	0
4[13C]Methionine sulfoxide	170.067	0	0	0	0	0	0	0	0	0	0	0	0
5[13C]Methionine sulfoxide	171.07	0	0	0	0	0	0	0	0	0	0	0	0
3-hydroxyhexadecenoylcarnitine	414.321	348664	367284	369272	308191	259115	334207	391090	393333	398970	364054	337402	380614
1[13C]3-hydroxyhexadecenoylcarnitine	415.325	50760	30445.3	28273.8	20563	11075.8	40572.4	13798.2	53508	4661.66	0	22698	29678.7
2[13C]3-hydroxyhexadecenoylcarnitine	416.328	0	0	0	0	0	0	0	0	0	0	0	0
3[13C]3-hydroxyhexadecenoylcarnitine	417.331	0	0	0	0	0	0	0	0	0	0	0	0
4[13C]3-hydroxyhexadecenoylcarnitine	418.335	0	0	0	0	0	0	0	0	0	0	0	0
5[13C]3-hydroxyhexadecenoylcarnitine	419.338	28359.9	38162.9	39167.6	41610.9	6611.35	30217.9	32619.7	39343.6	19014.7	22084.5	24821.5	22803
6[13C]3-hydroxyhexadecenoylcarnitine	420.342	0	2487.04	0	0	4586.76	2909.39	2835.49	2863.74	0	2636.12	0	0
7[13C]3-hydroxyhexadecenoylcarnitine	421.345	0	0	0	0	0	0	0	0	0	0	0	0
8[13C]3-hydroxyhexadecenoylcarnitine	422.348	2895.1	0	0	0	0	0	5199.48	1627.57	1770.8	0	0	2740.48
9[13C]3-hydroxyhexadecenoylcarnitine	423.352	0	0	0	0	0	3807.72	0	0	0	0	0	0
10[13C]3-hydroxyhexadecenoylcarnitine	424.355	0	0	0	0	0	0	0	0	0	0	0	0
11[13C]3-hydroxyhexadecenoylcarnitine	425.358	0	0	0	0	0	0	0	0	0	0	0	0
12[13C]3-hydroxyhexadecenoylcarnitine	426.362	0	0	0	0	0	0	0	0	0	0	0	0
13[13C]3-hydroxyhexadecenoylcarnitine	427.365	0	0	0	0	0	0	0	0	0	0	0	0
14[13C]3-hydroxyhexadecenoylcarnitine	428.368	0	0	0	0	0	0	0	0	0	0	0	0
15[13C]3-hydroxyhexadecenoylcarnitine	429.372	0	0	0	0	3676.07	0	0	0	0	2250.86	2622.44	3645.05
16[13C]3-hydroxyhexadecenoylcarnitine	430.375	0	0	2997.32	0	0	0	0	0	0	3555.76	0	2681.01
17[13C]3-hydroxyhexadecenoylcarnitine	431.378	0	0	0	0	0	0	0	0	0	0	0	0
18[13C]3-hydroxyhexadecenoylcarnitine	432.382	0	0	0	0	0	0	0	0	0	0	0	0
19[13C]3-hydroxyhexadecenoylcarnitine	433.385	0	0	0	0	0	0	0	0	0	0	0	0
20[13C]3-hydroxyhexadecenoylcarnitine	434.389	0	0	0	0	0	0	0	0	0	0	0	0
21[13C]3-hydroxyhexadecenoylcarnitine	435.392	0	0	0	0	0	0	0	0	0	0	0	0
22[13C]3-hydroxyhexadecenoylcarnitine	436.395	0	0	0	0	0	0	0	0	0	0	0	0
23[13C]3-hydroxyhexadecenoylcarnitine	437.399	123611	137184	198515	192639	184748	142288	83040.7	71329.7	47249.7	57119.8	66787.5	85979.4
decenoyl carnitine	314.233	301764	302117	308042	386904	382091	360371	441177	473746	487547	225847	237044	236326
1[13C]decenoyl carnitine	315.236	20586.8	17690.2	17825.1	29962.7	37494.5	36361.4	41265.9	51445.7	39410.5	9369.56	9339.59	1710.3
2[13C]decenoyl carnitine	316.239	0	2486.36	0	0	3193.83	0	0	0	0	0	0	0
3[13C]decenoyl carnitine	317.243	0	0	0	0	2087.35	0	0	0	0	0	0	0
4[13C]decenoyl carnitine	318.246	0	0	0	0	0	0	0	0	0	0	0	0
5[13C]decenoyl carnitine	319.249	0	0	3826.88	0	0	0	0	0	0	0	0	0
6[13C]decenoyl carnitine	320.253	0	0	0	0	0	0	0	0	0	0	0	0
7[13C]decenoyl carnitine	321.256	0	0	0	0	0	0	0	0	0	0	0	0
8[13C]decenoyl carnitine	322.259	0	0	0	0	0	0	0	0	0	0	0	1896.19
9[13C]decenoyl carnitine	323.263	0	0	0	0	0	0	0	0	0	0	0	0
10[13C]decenoyl carnitine	324.266	0	0	0	0	0	0	0	0	0	0	0	0
11[13C]decenoyl carnitine	325.269	0	0	0	0	0	0	0	0	0	0	0	0
12[13C]decenoyl carnitine	326.273	0	0	0	0	0	0	0	0	0	0	0	0
13[13C]decenoyl carnitine	327.276	0	0	0	0	0	0	0	0	0	0	0	0
14[13C]decenoyl carnitine	328.28	0	0	0	0	0	0	0	0	0	0	0	0
15[13C]decenoyl carnitine	329.283	0	0	0	0	0	0	0	0	0	0	0	0
16[13C]decenoyl carnitine	330.286	0	0	0	0	0	0	0	0	0	0	0	0
17[13C]decenoyl carnitine	331.29	0	0	0	0	0	0	0	0	0	0	0	0
O-acetylcarnitine	204.123	8.26362e+08	8.3324e+08	9.37373e+08	1.34528e+09	1.2208e+09	1.25116e+09	1.55437e+09	1.50565e+09	1.49064e+09	9.24643e+08	8.42067e+08	9.0976e+08
1[13C]O-acetylcarnitine	205.126	1.01303e+08	1.02354e+08	1.15288e+08	1.63301e+08	1.47525e+08	1.52316e+08	1.85541e+08	1.79722e+08	1.76056e+08	1.06025e+08	9.54412e+07	1.04487e+08
2[13C]O-acetylcarnitine	206.13	3.11324e+07	3.14745e+07	3.59257e+07	3.66267e+07	3.27702e+07	3.35162e+07	4.51585e+07	4.30442e+07	4.34051e+07	2.14885e+07	1.94282e+07	2.09648e+07
3[13C]O-acetylcarnitine	207.133	1.81135e+06	2.00789e+06	2.12429e+06	2.05251e+06	1.94584e+06	1.89576e+06	2.53397e+06	2.62215e+06	2.54911e+06	1.16587e+06	1.02257e+06	1.18565e+06
4[13C]O-acetylcarnitine	208.136	0	0	0	0	0	0	0	0	0	0	0	0
5[13C]O-acetylcarnitine	209.14	0	0	0	0	0	0	0	0	0	4011.08	0	5921.59
6[13C]O-acetylcarnitine	210.143	0	0	0	0	0	0	0	0	0	0	0	0
7[13C]O-acetylcarnitine	211.147	0	0	0	0	0	0	0	0	0	0	0	0
8[13C]O-acetylcarnitine	212.15	6184.19	11881.3	9455.83	17246.3	17966.7	10718.5	4817.47	7265.41	0	3807.56	0	2239.91
9[13C]O-acetylcarnitine	213.153	0	0	0	0	0	0	0	0	0	0	0	0
heptadecanoyl carnitine	414.358	759506	789715	806282	746300	657936	656218	473618	464883	408003	597267	665811	644657
1[13C]heptadecanoyl carnitine	415.361	147378	156473	187407	169233	119715	121776	79910.8	69013.8	63992	78295.8	75059.6	64420.7
2[13C]heptadecanoyl carnitine	416.364	0	0	0	0	0	0	0	0	0	0	0	0
3[13C]heptadecanoyl carnitine	417.368	0	0	0	0	0	0	0	0	0	0	0	0
4[13C]heptadecanoyl carnitine	418.371	0	0	0	0	3603.78	0	0	0	0	0	0	0
5[13C]heptadecanoyl carnitine	419.375	0	4044.1	0	0	0	0	5200.18	2160.44	0	4174.31	4194.81	10256.9
6[13C]heptadecanoyl carnitine	420.378	0	0	0	0	0	0	0	0	0	0	0	0
7[13C]heptadecanoyl carnitine	421.381	0	0	0	0	0	0	0	0	0	0	0	0
8[13C]heptadecanoyl carnitine	422.385	0	7530.5	3955.39	9837.15	0	5465.16	23112.4	19435.1	10547.9	0	1406.53	11986.5
9[13C]heptadecanoyl carnitine	423.388	0	0	0	0	0	0	0	0	0	0	0	0
10[13C]heptadecanoyl carnitine	424.391	0	0	0	0	0	0	0	0	0	0	0	0
11[13C]heptadecanoyl carnitine	425.395	0	0	0	0	0	0	0	0	0	0	0	0
12[13C]heptadecanoyl carnitine	426.398	0	0	0	0	0	3479.3	0	0	0	0	0	0
13[13C]heptadecanoyl carnitine	427.401	0	0	0	0	0	0	0	0	0	0	0	0
14[13C]heptadecanoyl carnitine	428.405	0	0	0	0	0	2879.65	0	0	0	0	0	0
15[13C]heptadecanoyl carnitine	429.408	0	0	0	0	0	0	0	0	0	0	2025.94	1840.05
16[13C]heptadecanoyl carnitine	430.411	0	0	0	0	0	0	0	0	0	0	2307.36	0
17[13C]heptadecanoyl carnitine	431.415	0	0	0	0	0	0	0	0	0	0	0	0
18[13C]heptadecanoyl carnitine	432.418	0	0	0	0	0	0	0	0	0	0	0	0
19[13C]heptadecanoyl carnitine	433.422	0	0	0	0	0	0	0	0	0	0	0	0
20[13C]heptadecanoyl carnitine	434.425	0	0	0	0	0	0	0	0	0	0	0	0
21[13C]heptadecanoyl carnitine	435.428	0	0	0	0	0	0	0	0	0	0	0	0
22[13C]heptadecanoyl carnitine	436.432	0	0	0	0	0	0	0	0	0	0	0	0
23[13C]heptadecanoyl carnitine	437.435	0	0	0	0	0	0	0	0	0	0	0	0
23[13C]heptadecanoyl carnitine	438.438	0	0	0	0	0	0	0	0	0	0	0	0
Methyladenine	150.077	54212.5	61405.6	59060.1	74433.2	71709.9	81604	56096.4	84128.7	63231.2	441038	421867	461139
1[13C]Methyladenine	151.081	0	0	2145.17	0	0	0	0	0	0	0	0	0
2[13C]Methyladenine	152.084	0	0	0	0	0	0	0	0	0	0	0	0
3[13C]Methyladenine	153.087	0	0	0	0	0	0	0	0	0	0	2029.55	2160.81
4[13C]Methyladenine	154.091	0	0	0	0	0	0	0	0	0	0	0	0
5[13C]Methyladenine	155.094	1532.7	9045.54	2024.57	2153.11	25719.9	12647.4	3013.78	7788.57	16837.6	0	0	8463.54
6[13C]Methyladenine	156.098	0	0	0	0	0	0	1887.57	0	0	0	0	0
